# Supplementary material for: Elevation of gangliosides in four brain regions from Parkinson’s disease patients with a GBA mutation
Source: NPJ Parkinsons Dis. 2022 Aug 6;8:99. doi: 10.1038/s41531-022-00363-2 (PMC9357011; doi:10.1038/s41531-022-00363-2)
Supplement: Supplementary file 2 — Data Set 1 [file 41531_2022_363_MOESM2_ESM.xlsx]

## Sheet: Ratio
	OCC			MTG			STR			CG
Lipid	Ratio (PD vs control)	Ratio (PD-GBA vs control)	Ratio (PD-GBA vs PD)	Ratio (PD vs control)	Ratio (PD-GBA vs control)	Ratio (PD-GBA vs PD)	Ratio (PD vs control)	Ratio (PD-GBA vs control)	Ratio (PD-GBA vs PD)	Ratio (PD vs control)	Ratio (PD-GBA vs control)	Ratio (PD-GBA vs PD)
BMP (18:1/16:0)	0.659983	0.842094	1.27593	0.964481	0.604466	0.626727	0.73531	0.946183	1.28678	1.05735	1.22011	1.15392		* p ≤ 0.05
BMP (18:1/16:1)	0.641064	0.814526	1.27058	0.979223	0.688914	0.703532	0.71351	0.960541	1.34622	0.971751	1.26064	1.29729		** p ≤ 0.01
BMP (18:1/18:0)	0.646951	0.820445	1.26817	0.843047	0.582673	0.691151	0.73895	1.02	1.38034	1.05057	1.1667	1.11054		*** p ≤ 0.001
BMP (18:1/18:1)	0.621629	0.760217	1.22294	0.954708	0.523666	0.548509	0.697266	0.932778	1.33776	0.966482	1.23827	1.28121
BMP (18:1/18:2)	0.607276	0.724144	1.19245	0.70689	0.566477	0.801365	0.721974	0.780099	1.08051	0.807326	0.945382	1.171
BMP (18:1/20:4)	0.76*	0.72**	0.952506	1.1235	1.09341	0.973223	0.903232	0.974185	1.07855	0.940054	1.14592	1.21899
BMP (18:1/22:6)	0.896942	0.998713	1.11346	0.848508	0.80802	0.952283	0.905776	1.10384	1.21867	1.16788	1.35**	1.16022
BMP (20:4/20:4)	1.02445	1.1005	1.07424	1.09121	1.09986	1.00792	1.26667	1.15157	0.909126	1.32932	1.34397	1.01102
BMP (20:4/22:6)	1.10745	1.16173	1.04902	0.850853	0.949815	1.11631	1.2274	1.39246	1.13449	1.20454	1.32853	1.10294
BMP (22:5/22:6)	1.15504	1.22758	1.0628	1.14582	1.13095	0.987029	1.72**	1.49*	0.86672	1.53**	1.70**	1.11034
BMP (22:6/22:6)	0.996322	1.14423	1.14846	0.702808	0.929403	1.32241	0.98654	1.26769	1.28499	1.09367	1.29453	1.18365
Total BMP	0.718662	0.853996	1.18831	0.836829	0.741693	0.886313	0.821423	1.03884	1.26468	1.02731	1.24942	1.2162
PG 32:0	1.00409	0.960787	0.956878	0.980729	0.992137	1.01163	1.00003	0.997747	0.997716	0.952908	1.15256	1.20951
PG 32:1	1.00424	0.88308	0.879351	0.957552	1.02038	1.06561	1.02541	0.961024	0.937211	1.03216	1.2149	1.17704
PG 34:1	1.03511	0.995287	0.96153	1.04888	1.02243	0.974786	0.959614	0.94722	0.987084	1.03453	1.09565	1.05908
PG 34:2	0.962934	0.910014	0.945043	0.912473	1.0056	1.10206	0.894914	0.909025	1.01577	0.902832	1.08106	1.19741
PG 36:1	0.882752	0.913198	1.03449	1.02834	1.07045	1.04096	0.859075	0.905362	1.05388	1.05455	1.20256	1.14036
PG 36:2	0.907679	0.897428	0.988706	1.00906	0.978296	0.969508	0.859444	0.86788	1.00982	0.996366	1.09301	1.09699
PG 36:3	0.985233	0.930266	0.944209	1.0146	1.00722	0.992727	0.887717	0.807232	0.909335	0.923558	1.0573	1.14481
Total PG	0.98571	0.956913	0.970786	1.02843	1.014	0.985973	0.924579	0.921351	0.996509	1.01428	1.10749	1.0919
LPC (O-16:0)	0.870808	0.878581	1.00893	0.974996	0.932279	0.956187	0.968272	0.915696	0.945701	0.999568	0.960499	0.960914
LPC (O-18:0)	0.79**	0.884316	1.114	1.05199	1.09373	1.03968	0.913451	0.99929	1.09397	1.00116	1.02823	1.02704
LPC (O-18:1)	0.60**	0.732538	1.22094	1.01427	0.875111	0.862797	0.71387	0.940623	1.31764	0.92437	0.956611	1.03488
LPC(O-20:1)	0.67*	0.835437	1.24346	1.00118	0.900292	0.899229	0.749609	0.913392	1.21849	0.958782	1.0304	1.0747
LPC 14:0	0.719594	0.809239	1.12458	1.06909	0.984331	0.920719	0.998474	0.97188	0.973366	1.12544	1.15011	1.02192
LPC 16:0	0.892718	0.929823	1.04156	1.05749	1.07503	1.01658	0.961944	0.984001	1.02293	1.00972	1.09123	1.08073
LPC 16:1	0.67*	0.851405	1.27022	1.09391	1.03338	0.944667	0.746666	0.926146	1.24037	0.956223	1.00461	1.0506
LPC 18:0	0.84**	0.895763	1.06116	1.06521	1.0851	1.01867	0.907936	0.959317	1.05659	1.01517	1.11798	1.10127
LPC 18:1	0.712289	0.817217	1.14731	1.0282	0.937498	0.911788	0.75*	0.875502	1.16666	0.922528	0.985122	1.06785
LPC 18:2	0.52**	0.596883	1.14776	0.755432	0.750473	0.993435	0.62**	0.704507	1.14412	0.703023	0.696339	0.990492
LPC 20:0	0.63***	0.70***	1.11761	0.832234	0.797733	0.958545	0.88812	1.07778	1.21355	1.00894	1.18842	1.17789
LPC 20:1	0.68**	0.803639	1.18522	0.983395	0.864742	0.879343	0.78*	0.952551	1.21809	0.994174	1.10773	1.11423
LPC 20:2	0.67*	0.784739	1.17469	0.941255	0.864646	0.91861	0.74657	0.796088	1.06633	0.93868	1.04421	1.11243
LPC 20:3	0.61**	0.749555	1.22377	0.938196	0.905368	0.965009	0.705901	0.80554	1.14115	0.882235	0.865335	0.980844
LPC 20:4	0.775134	0.870405	1.12291	1.13856	1.09761	0.964033	0.846429	0.982051	1.16023	1.0063	0.959092	0.953084
LPC 20:5	0.662768	0.838601	1.2653	0.674078	0.801846	1.18954	0.867429	1.06816	1.23141	0.778826	0.700237	0.899093
LPC 22:4	0.747603	0.854743	1.14331	1.16757	1.0457	0.895618	0.731326	0.859558	1.17534	1.04615	1.07176	1.02448
LPC 22:6	0.624325	0.871035	1.39516	1.02795	1.05076	1.02219	0.688763	0.873218	1.26781	0.974467	0.999322	1.02551
Total LPC	0.78*	0.860879	1.10983	1.04475	1.01473	0.971259	0.845299	0.927716	1.0975	0.970571	1.03825	1.06973
Total ether LPC	0.72*	0.823085	1.14669	1.02238	0.98182	0.960331	0.845984	0.960895	1.13583	0.972744	0.99819	1.02616
LPE 16:0	0.871784	0.897678	1.0297	0.958389	0.892175	0.930911	0.78**	0.919293	1.17885	1.0595	1.0998	1.03804
LPE 16:1	0.844375	0.945353	1.11959	1.00202	0.887426	0.885637	0.748226	0.840814	1.12374	1.10424	1.1282	1.0217
LPE 18:0	0.945124	0.930981	0.985036	0.990902	1.03897	1.04851	0.836232	0.948928	1.13477	0.968952	1.06808	1.1023
LPE 18:1	0.748654	0.803332	1.07303	0.980707	0.691597	0.705203	0.70748	0.866035	1.22411	1.06193	1.13793	1.07156
LPE 18:2	0.72**	0.788796	1.09305	0.783271	0.820834	1.04796	0.73**	0.832028	1.13571	0.822241	0.832924	1.01299
LPE 20:1	0.701278	0.748729	1.06766	0.947013	0.653444	0.690005	0.627841	0.854253	1.36062	1.05915	1.06574	1.00622
LPE 20:2	0.745852	0.783919	1.05104	0.950844	0.741061	0.779372	0.831287	0.927476	1.11571	1.18023	1.16563	0.987634
LPE 20:3	0.72*	0.765966	1.06162	0.826726	0.824551	0.997369	0.838389	0.986771	1.17698	1.15942	1.15709	0.997994
LPE 20:4	0.932307	0.992595	1.06467	0.983665	1.0578	1.07537	0.931542	1.07533	1.15436	1.0186	1.0382	1.01924
LPE 22:5	1.06559	1.16438	1.09271	1.61967	1.53002	0.944645	1.17622	1.19075	1.01236	1.59**	1.44926	0.913988
LPE 22:6	0.933932	1.0238	1.09623	0.983564	1.10786	1.12637	0.802319	0.955191	1.19054	1.01236	1.00536	0.993089
Total LPE	0.830077	0.88639	1.06784	0.982152	0.949187	0.966436	0.79**	0.935969	1.18459	1.04673	1.08316	1.0348
LPI 16:0	0.81087	0.994964	1.22703	1.02216	0.893687	0.874313	0.82*	1.01872	1.25*	1.09178	1.42533	1.30551
LPI 18:0	0.837055	0.968713	1.15729	1.08539	1.00086	0.922117	0.858819	1.03716	1.21*	1.03504	1.1772	1.13734
LPI 18:1	0.52**	0.799929	1.53527	0.998576	0.712884	0.713901	0.65**	0.873564	1.34443	0.845845	1.07731	1.27365
LPI 20:4	0.69**	0.855213	1.23204	1.09232	1.02963	0.94261	0.795757	1.05742	1.32882	0.994949	0.929627	0.934346
Total LPI	0.78**	0.940081	1.19924	1.07523	0.976018	0.907727	0.83*	1.02057	1.23408	1.01762	1.16247	1.14234
PE 32:1	0.78*	0.832365	1.07315	0.912403	0.876205	0.960326	0.927504	1.02132	1.10115	0.881646	1.00775	1.14303
PE 34:1	0.85**	0.87*	1.02656	0.937981	0.93525	0.997089	0.991739	1.01548	1.02394	0.983619	1.0616	1.07928
PE 34:2	0.75***	0.81**	1.07857	0.79*	0.832202	1.04715	0.880083	0.950803	1.08036	0.816187	0.937491	1.14862
PE 34:3	0.72**	0.849724	1.18755	0.824935	0.810223	0.982166	0.837044	0.953775	1.13946	0.822742	1.00875	1.22608
PE 36:1	0.74**	0.82285	1.1174	0.949983	0.902367	0.949877	0.863548	0.953232	1.10386	0.961529	1.08677	1.13025
PE 36:2	0.73**	0.80524	1.11061	0.841859	0.763457	0.90687	0.864	0.958623	1.10952	0.904526	1.04334	1.15347
PE 36:4	0.978452	1.03582	1.05863	0.976884	1.13248	1.15927	1.01728	1.13842	1.11908	0.950998	1.04965	1.10373
PE 36:5	0.827529	0.9668	1.1683	0.812797	1.04349	1.28383	0.828697	0.998126	1.20445	0.797535	0.92655	1.16177
PE 38:3	0.71*	0.75*	1.06522	0.855359	0.870803	1.01806	0.838908	0.795826	0.948645	0.881361	0.869658	0.986722
PE 38:4	0.965586	0.989498	1.02476	1.0863	1.16457	1.07205	1.17118	1.57725	1.34671	1.06052	1.03235	0.973442
PE 38:5	0.900682	0.981255	1.08946	0.951934	1.01899	1.07044	1.01646	1.10351	1.08564	0.970462	1.09963	1.13309
PE 38:6	0.903519	0.977543	1.08193	1.03658	1.11215	1.07291	0.931253	1.50762	1.61891	0.992157	0.960423	0.968015
PE 40:4	0.843765	0.911376	1.08013	1.06445	1.09272	1.02656	0.929868	0.96997	1.04313	1.01078	1.03739	1.02634
PE 40:5	1.13498	1.20004	1.05732	1.47527	1.35939	0.92145	1.28475	1.22928	0.956829	1.576	1.39891	0.887633
PE 40:6	0.929617	0.966465	1.03964	1.0224	1.12355	1.09894	1.03382	1.43061	1.3838	1.05159	0.973663	0.9259
PE 40:7	0.953254	1.00963	1.05914	1.08526	1.13946	1.04994	0.850462	1.01649	1.19522	0.947965	0.975889	1.02946
PE(O-32:1)/PE(P-32:0)	0.786486	0.807101	1.02621	0.998315	0.850227	0.851662	0.852832	1.0016	1.17444	0.854915	0.965974	1.12991
PE(O-34:1)/PE(P-34:0)	0.871711	0.876446	1.00543	1.06781	0.978059	0.915951	0.845022	0.959862	1.1359	0.940101	1.01647	1.08124
PE(O-34:2)/PE(P-34:1)	0.641009	0.747479	1.1661	0.868806	0.482884	0.555802	0.810599	1.03312	1.27452	0.811861	0.992287	1.22224
PE(O-34:3)/PE(P-34:2)	0.712966	0.803006	1.12629	1.00364	0.668946	0.666522	0.83158	1.02301	1.23021	0.825568	0.966183	1.17033
PE(O-36:5)/PE(P-36:4)	0.970418	1.01367	1.04457	0.892463	0.936279	1.0491	1.00596	1.10172	1.09519	0.946727	1.01227	1.06923
PE(O-38:5)/PE(P-38:4)	0.964178	1.00282	1.04007	1.09819	1.21084	1.10258	1.03538	1.10934	1.07143	0.966914	0.988024	1.02183
PE(O-38:7)/PE(P-38:6)	1.10378	1.10637	1.00235	1.13551	1.19902	1.05593	0.936676	1.02635	1.09574	0.968137	0.999684	1.03259
PE(O-40:5)/PE(P-40:4)	0.744243	0.834692	1.12153	1.09977	0.997294	0.906823	0.883135	0.996526	1.1284	1.01424	1.13827	1.12228
PE(O-40:6)/PE(P-40:5)	0.790626	0.904865	1.14449	1.0615	1.04056	0.980276	0.884421	1.07152	1.21155	0.97118	1.079	1.11102
PE(O-40:7)/PE(P-40:6)	0.956442	1.09023	1.13988	1.06037	1.21615	1.14692	0.921888	1.10272	1.19616	0.880113	0.948059	1.0772
PE(O-42:5)/PE(P-42:4)	0.567833	0.695788	1.22534	0.918239	0.470952	0.512885	0.693402	0.896973	1.29358	0.85092	1.31982	1.55105
Total PE	0.922971	0.96525	1.04581	1.03933	1.12151	1.07907	1.05161	1.45677	1.38528	1.03854	0.996231	0.959266
Total ether PE	0.779583	0.872059	1.11862	1.04079	0.971929	0.93384	0.903472	1.05115	1.16346	0.933792	1.04721	1.12146
PI 32:0	0.850599	0.85349	1.0034	0.963143	0.728227	0.756095	0.838382	0.957449	1.14202	1.0344	0.993039	0.960018
PI 32:1	0.744126	0.86794	1.16639	1.01508	0.73641	0.725471	0.848802	0.974248	1.14779	0.952344	1.07311	1.12681
PI 33:1	0.68737	0.794803	1.1563	1.09012	0.638613	0.58582	0.767425	0.893233	1.16394	0.927684	1.11076	1.19734
PI 34:0	0.69567	0.805653	1.1581	0.99372	0.616324	0.620219	0.707726	1.01069	1.42809	0.877895	1.00984	1.1503
PI 34:1	0.728445	0.854965	1.17369	1.03036	0.7322	0.710625	0.821188	0.953284	1.16086	0.939766	1.11073	1.18192
PI 34:2	0.61**	0.71*	1.16815	0.75855	0.653217	0.86114	0.726119	0.81042	1.1161	0.675538	0.838767	1.24163
PI 35:1	0.723197	0.865128	1.19626	1.09589	0.683555	0.623741	0.723575	0.888152	1.22745	1.00663	1.14189	1.13437
PI 36:0	0.825339	0.910597	1.1033	0.877792	0.823973	0.938688	0.811045	0.98696	1.2169	1.13388	1.20504	1.06275
PI 36:1	0.714511	0.860317	1.20406	1.07405	0.733188	0.682637	0.808508	1.01199	1.25167	0.941419	1.12087	1.19061
PI 36:2	0.65*	0.806976	1.24758	0.865238	0.706943	0.817051	0.743869	0.874318	1.17536	0.762789	0.930422	1.21976
PI 36:3	0.786872	0.894228	1.13643	0.993739	0.85777	0.863174	0.843818	0.816336	0.967431	0.8575	0.834181	0.972806
PI 36:4	0.884164	0.93408	1.05645	0.945173	0.987493	1.04478	0.946121	0.984867	1.04095	0.964154	0.994159	1.03112
PI 37:4	0.851905	0.911875	1.07039	0.980523	0.958929	0.977978	0.907562	0.978845	1.07854	0.929761	0.941783	1.01293
PI 38:3	0.74**	0.881441	1.19159	0.907414	0.843786	0.92988	0.80385	0.834007	1.03751	0.849573	0.883525	1.03996
PI 38:4	0.979769	1.04396	1.06551	1.10298	1.14357	1.0368	0.996597	1.04511	1.04868	1.04213	1.03519	0.99334
PI 38:5	0.73***	0.83*	1.13193	0.874145	0.894379	1.02315	0.901882	0.950515	1.05392	0.855447	0.945063	1.10476
PI 38:6	1.01348	1.00587	0.992492	0.985822	1.04625	1.0613	0.96584	1.05146	1.08865	0.9661	0.912071	0.944076
PI 40:4	0.814408	0.966122	1.18629	1.10136	1.0073	0.914593	0.964938	1.09477	1.13455	1.01577	1.07206	1.05542
PI 40:5	1.07363	1.18446	1.10323	1.44*	1.38369	0.958579	1.40*	1.35*	0.960478	1.68**	1.46*	0.872182
PI 40:6	0.989529	1.11974	1.13159	1.08432	1.20553	1.11179	0.931375	1.06474	1.1432	0.972922	0.924543	0.950274
PI 40:7	0.960204	0.979399	1.01999	0.996215	1.00948	1.01331	0.872476	1.02266	1.17213	1.03439	1.08184	1.04587
Total PI	0.87*	0.964037	1.10829	1.04668	1.03563	0.989444	0.940259	1.00408	1.06788	0.979269	1.00693	1.02825
PS 36:1	0.659305	0.772624	1.17188	0.91386	0.537138	0.587769	0.806971	1.01887	1.26258	0.862719	1.04783	1.21457
PS 36:2	0.689295	0.805203	1.16815	0.886331	0.656427	0.740611	0.777053	0.924238	1.18941	0.875498	1.03103	1.17765
PS 38:1	0.56682	0.640911	1.13071	0.793722	0.325185	0.409696	0.708001	1.17577	1.66069	0.718738	0.926794	1.28947
PS 38:2	0.643711	0.709219	1.10177	0.919095	0.47728	0.519293	0.967037	1.12682	1.16523	0.849604	1.03803	1.22178
PS 38:4	0.850587	0.933852	1.09789	1.06413	0.966997	0.908718	0.931237	1.04969	1.1272	1.03652	1.16378	1.12277
PS 38:5	0.837033	0.91522	1.09341	1.0348	0.980599	0.947623	0.941622	1.08026	1.14723	1.04718	1.18558	1.13216
PS 40:6	1.05138	1.11587	1.06134	1.13455	1.21*	1.06281	0.979093	1.06691	1.08969	1.02776	1.02101	0.993431
PS 42:9	1.08726	1.15616	1.06337	1.11411	1.19549	1.07304	1.00216	1.06898	1.06667	1.02808	1.01561	0.98787
Total PS	0.819481	0.910358	1.1109	1.0553	0.991849	0.939878	0.901045	1.03838	1.15242	0.947221	1.03431	1.09194
PC 30:0	0.896011	0.89151	0.994977	1.0658	0.975389	0.915168	1.02404	1.05839	1.03354	0.919864	1.01128	1.09938
PC 32:0	1.00902	1.07124	1.06166	1.0676	1.03627	0.970653	0.931687	1.04232	1.11875	0.992876	0.926474	0.933121
PC 32:1	0.838708	0.894516	1.06654	1.02854	1.01765	0.989409	0.97612	1.07359	1.09986	0.893201	0.997505	1.11678
PC 32:2	0.735294	0.735294	1	0.852949	0.877465	1.02874	0.774125	0.81004	1.04639	0.726995	0.764242	1.05123
PC 34:1	0.915617	0.954507	1.04247	1.01561	1.01907	1.00341	1.02707	1.07408	1.04577	0.996703	1.05999	1.0635
PC 34:2	0.76**	0.820211	1.08204	0.871367	0.923505	1.05983	0.89799	0.959216	1.06818	0.78**	0.82*	1.05521
PC 34:3	0.77**	0.834821	1.08301	0.866481	0.944871	1.09047	0.81*	0.899209	1.10551	0.76**	0.796587	1.0435
PC 34:4	1.01575	0.944882	0.930233	1.14205	1.11312	0.974668	0.995156	0.992263	0.997093	1.07577	1.03181	0.959137
PC 36:1	0.70*	0.819637	1.17687	1.01703	0.905961	0.890788	0.78155	0.97833	1.25178	0.893229	1.03933	1.16357
PC 36:2	0.69*	0.786818	1.13647	0.948145	0.860287	0.907337	0.90058	1.02277	1.13568	0.859204	1.03192	1.20102
PC 36:3	0.72***	0.80056	1.11082	0.720691	0.80056	1.11082	0.910463	0.880902	0.967532	0.799246	0.77*	0.964415
PC 36:4	1.10934	1.09992	0.99151	1.07562	1.1581	1.07669	1.11124	1.18206	1.06372	1.00937	1.04574	1.03603
PC 36:6	1.04762	0.980952	0.936364	1.08749	1.12996	1.03906	0.857568	0.900864	1.05049	1.06681	0.973634	0.912657
PC 38:4	0.997242	1.0243	1.02713	1.0625	1.12224	1.05622	1.02602	1.1112	1.08301	1.06089	1.12865	1.06387
PC 38:6	0.990652	1.0291	1.03881	0.989893	1.10536	1.11664	0.906621	1.03617	1.14289	0.960065	1.02582	1.06849
PC 38:7	0.952607	0.985782	1.03483	0.966793	1.13655	1.17559	0.82623	0.951535	1.15166	0.895436	0.972605	1.08618
PC 40:6	0.989503	1.0155	1.02627	0.993473	1.1339	1.14135	0.914524	1.03098	1.12734	1.03635	1.0726	1.03498
PC 40:7	0.923864	0.975688	1.05609	0.949819	1.06818	1.12462	0.856284	0.981209	1.14589	1.01694	1.06416	1.04643
PC 40:8	0.77**	0.88535	1.14876	0.872011	1.02857	1.17953	0.873688	1.0146	1.16128	0.86044	0.963953	1.1203
PC 42:7	0.878049	1	1.13889	0.98797	1.09932	1.11271	0.847802	1.02061	1.20383	1.17704	1.22832	1.04357
PC(O-32:1)/PC(P-32:0)	0.660944	0.736052	1.11364	1.07298	0.676441	0.630431	0.86491	1.04143	1.20409	0.75568	0.901815	1.19338
PC(O-34:1)/PC(P-34:0)	0.80892	0.88216	1.09054	1.00373	0.957236	0.953677	0.865364	1.00132	1.15711	0.952902	0.95731	1.00463
PC(O-34:2)/PC(P-34:1)	0.66**	0.751174	1.13475	0.823065	0.77817	0.945454	0.75*	0.883902	1.18638	0.712233	0.780241	1.09549
PC(O-36:0)	0.77**	0.840816	1.08995	1.0273	0.95684	0.931412	0.881935	1.06283	1.20511	0.902838	0.960531	1.0639
PC(O-36:1)/PC(P-36:0)	0.78*	0.866178	1.10462	0.996201	0.976784	0.980509	0.884281	1.02059	1.15415	0.97784	0.991377	1.01384
PC(O-36:2)/PC(P-36:1)	0.60**	0.726902	1.20495	0.884511	0.799173	0.90352	0.781392	0.990781	1.26797	0.800582	0.905359	1.13088
PC (O-36:4)/PC(P-36:3)	1	0.974684	0.974684	1.03971	1.03385	0.994367	0.960369	0.994026	1.03505	0.974113	0.892948	0.916678
PC(O-38:3)/PC(P-38:2)	0.600791	0.70751	1.17763	0.885373	0.657594	0.742731	0.754992	0.97054	1.2855	0.845377	0.957251	1.13234
PC(O-38:4)/PC(P-38:3)	0.986784	1.04846	1.0625	1.06114	1.10065	1.03724	0.987249	1.06835	1.08215	1.02356	0.970712	0.948372
PC(O-38:5)/PC(P-38:4)	0.72**	0.895833	1.24638	0.97883	0.988797	1.01018	0.837669	1.0334	1.23366	0.982973	1.09278	1.11171
PC(O-38:6)/PC(P-38:5)	1.02128	1	0.979167	0.990942	1.06371	1.07344	0.837651	0.91294	1.08988	0.970633	0.848533	0.874205
PC(O-40:7)/PC(P-40:6)	0.970888	0.986172	1.01574	1.05523	1.01556	0.962406	0.87*	1.01727	1.17**	0.953794	0.939284	0.984787
Total PC	0.89*	0.946958	1.06198	1.02224	1.01633	0.994228	0.962283	1.05207	1.09331	0.958774	1.01429	1.0579
Total ether PC	0.80**	0.868696	1.08908	1.00087	0.949468	0.948645	0.866207	1.01179	1.16807	0.922635	0.948353	1.02787
DG (16:0_20:4)	0.79604	0.742192	0.932355	1.20312	1.76*	1.4608	0.744116	1.14634	1.54*	2.08**	1.96*	0.942742
DG (16:0_22:6)	0.850915	0.88786	1.04342	1.06614	1.21909	1.14346	1.00314	1.19596	1.19222	1.05103	1.19832	1.14014
DG (18:0_16:0)	0.805854	0.48***	0.59**	1.07922	1.23365	1.14309	0.693326	0.67*	0.960842	1.60336	1.3777	0.859256
DG (18:0_18:1)	0.953655	0.54141	0.567721	2.16562	3.40*	1.56801	0.514947	0.768044	1.4915	1.87599	1.29576	0.690706
DG (18:0_18:2)	0.76669	0.49*	0.641151	1.38709	3.06547	2.21	0.51*	0.824137	1.62585	2.02*	1.52826	0.756931
DG (18:0_20:3)	0.903987	0.722219	0.798926	3.40747	6.13205	1.79959	0.281413	0.672557	2.38993	2.59128	2.10843	0.813661
DG (18:0_20:4)	0.824959	0.734091	0.889851	1.58*	1.94*	1.23053	0.59**	0.910061	1.55**	1.76661	1.79368	1.01532
DG (18:0_22:4)	0.808598	0.562705	0.695903	1.69*	2.57**	1.52184	0.54*	0.829377	1.5483	1.71254	1.40832	0.822355
DG (18:1_18:1)	0.770366	0.44***	0.57**	1.0398	2.18037	2.09692	0.684197	0.984977	1.43961	2.30*	1.77117	0.770822
DG (18:1_16:0)	0.951623	0.663697	0.697437	1.51491	2.29*	1.51372	0.65148	0.985343	1.51247	1.82737	1.2817	0.701388
DG (18:1_20:4)	0.822964	0.790804	0.960922	1.46*	1.74**	1.19151	0.897952	1.19458	1.33034	1.85**	1.93*	1.04046
Total DG	0.877317	0.62*	0.707991	1.51112	2.20*	1.45415	0.611019	0.90755	1.48531	1.88026	1.54256	0.820399
CE 18:1	0.964025	0.817013	0.847502	1.17706	1.39469	1.18489	0.687854	0.487148	0.708213	1.63*	1.12205	0.687478
CE 18:2	1.56053	0.849602	0.544433	0.980769	1.0224	1.04245	0.957336	0.831533	0.86859	2.55051	0.866462	0.339721
CE 20:3	1.01212	0.934984	0.923791	1.22146	1.33806	1.09546	0.465872	0.418339	0.897969	1.25816	1.02893	0.817805
CE 20:4	1.15501	0.863826	0.75*	1.09036	0.98542	0.903754	0.997677	0.716689	0.72*	1.14202	1.19895	1.04985
CE 22:6	1.08931	1.01795	0.934492	1.09542	1.26319	1.15316	1.04719	0.89367	0.853399	0.941968	1.17828	1.25088
Total CE	1.15584	0.887257	0.77*	1.09265	1.11626	1.02161	0.83092	0.644486	0.775629	1.48072	1.1075	0.747947
Cholesterol#	0.922507	1.4295	1.55*	1.38***	1.13537	0.82**	0.50***	0.54***	1.07487	0.65*	0.58*	0.891227
dhCer 16:0	1.15764	0.958175	0.827694	0.90598	0.952729	1.0516	1.29563	1.052	0.811965	0.954861	0.855263	0.895694
dhCer 18:0	0.885482	0.858549	0.969583	1.08668	1.04592	0.962488	1.0454	0.953972	0.912544	1.088	1.14853	1.05564
dhCer 20:0	0.971109	1.00538	1.03529	1.19243	1.05471	0.884504	1.05578	0.986227	0.934121	1.24053	1.26495	1.01969
dhCer 22:0	0.814948	0.823727	1.01077	0.828004	0.768094	0.927645	1.063	0.998944	0.939742	1	1.02632	1.02632
dhCer 24:0	0.757523	0.807099	1.06544	0.792625	0.795055	1.00307	1.03013	0.994951	0.965854	1.00427	1.01215	1.00784
dhCer 24:1	0.591191	0.695874	1.17707	0.786598	0.517371	0.657732	0.925913	1.01812	1.09958	0.963542	1.10403	1.1458
Total dhCer	0.843247	0.845286	1.00242	1.03799	0.972442	0.936852	1.04777	0.969886	0.925666	1.07282	1.13746	1.06025
Cer 14:0	1.23*	1.10794	0.902192	1.00338	1.15033	1.14646	1.13944	1.08343	0.950851	0.965909	1.08852	1.12693
Cer 16:0	1.38*	1.21854	0.882745	0.782874	1.01626	1.30*	1.3135	1.16685	0.888345	0.821314	0.9375	1.14146
Cer 18:0	0.988152	0.947107	0.958462	1.0205	1.17704	1.1534	1.04774	1.05248	1.00452	1.11815	1.3071	1.16899
Cer 20:0	0.900418	0.904786	1.00485	1.02258	1.10766	1.08321	1.04522	1.06419	1.01815	1.15355	1.38**	1.19768
Cer 22:0	0.720055	0.778855	1.08166	0.644791	0.61842	0.9591	1.05325	1.10216	1.04644	0.888521	1.05612	1.18862
Cer 23:0	0.57*	0.690884	1.22083	0.757218	0.545549	0.720465	0.896672	0.993282	1.10774	0.914239	1.13439	1.2408
Cer 24:0	0.65*	0.769999	1.18782	0.591914	0.538021	0.90895	0.944256	1.02078	1.08104	0.729685	0.879811	1.20574
Cer 24:1	0.572979	0.699714	1.22119	0.686583	0.448475	0.653199	0.767853	0.855247	1.11382	0.795315	1.09794	1.38051
Cer 25:0	0.62*	0.783745	1.27114	0.669406	0.617016	0.921738	0.879086	0.96543	1.09822	0.998542	1.26592	1.26777
Cer 26:1	0.64903	0.832552	1.28276	0.701145	0.689014	0.982697	0.855519	0.950048	1.11049	0.960648	1.35965	1.41535
Total Cer	0.810254	0.844917	1.04278	0.911847	0.968234	1.06184	0.985962	1.00976	1.02413	1.00006	1.21775	1.21767
SM 32:1	0.8867	0.901478	1.01667	0.929132	0.8322	0.895674	1.02966	0.994113	0.965473	0.963794	1.00439	1.04212
SM 34:0	0.988095	0.904762	0.915663	0.70*	0.72*	1.02029	1.63462	0.848269	0.52**	0.878206	0.801118	0.912221
SM 34:1	0.77486	0.877713	1.13274	0.838557	0.761623	0.908254	1.00087	0.988796	0.987941	0.853247	1.00357	1.17618
SM 34:2	0.919192	0.959596	1.04396	0.764364	0.713445	0.933383	1.00471	1.06275	1.05777	0.988085	1.1526	1.16649
SM 35:1	0.76*	0.857482	1.13166	0.958481	0.856859	0.893976	1.02277	1.05342	1.02997	0.895519	0.98711	1.10228
SM 36:1	0.82**	0.924292	1.13016	1.00941	0.994662	0.985388	0.996969	1.05619	1.05941	0.970789	1.076	1.10838
SM 36:2	0.823042	0.966888	1.17477	1.13581	0.988742	0.870514	0.96366	1.09634	1.13769	1.04526	1.21006	1.15767
SM 37:1	0.78***	0.908425	1.15888	1.03039	1.02962	0.999262	0.918852	1.04513	1.13743	0.933765	0.992592	1.063
SM 38:1	0.879866	1.04023	1.18226	1.07937	1.14845	1.064	0.970637	1.05712	1.0891	1.00918	1.01424	1.00501
SM 38:2	0.879699	1.04511	1.18803	1.18*	1.14724	0.972203	1.0452	1.15505	1.1051	1.16197	1.21166	1.04276
SM 40:1	0.794917	0.849255	1.06836	0.928992	0.772025	0.831036	1.05267	1.13518	1.07838	0.956229	1.12818	1.17982
SM 40:2	0.660163	0.744715	1.12808	0.963619	0.536043	0.556282	0.929395	1.06688	1.14793	0.864706	1.07468	1.24283
SM 41:2	0.685775	0.714437	1.0418	1.07252	0.456625	0.425749	0.805374	1.03754	1.28828	0.81035	1.01921	1.25774
SM 42:2	0.677876	0.724644	1.06899	0.958309	0.40581	0.423465	0.831681	1.09523	1.31689	0.794614	1.04309	1.3127
SM 42:3	0.730399	0.815681	1.11676	0.94749	0.448501	0.473357	0.764072	1.0381	1.35864	0.844108	1.07423	1.27262
Total SM	0.781768	0.879504	1.12502	1.00152	0.903757	0.902385	0.966067	1.05468	1.09173	0.92943	1.06188	1.1425
MHC 16:0	0.583421	0.660861	1.13273	0.696164	0.256617	0.368615	0.836981	1.44448	1.72583	0.925287	1.36007	1.46989
MHC 18:0	0.520125	0.653694	1.2568	0.547133	0.191259	0.349566	0.857468	1.77221	2.0668	0.920069	1.37085	1.48994
MHC 20:0	0.600474	0.693794	1.15541	0.658718	0.252637	0.383529	0.883142	1.41794	1.60556	0.944404	1.37431	1.45522
MHC 22:0	0.593319	0.694395	1.17036	0.73087	0.17164	0.234844	1.05261	1.72136	1.63532	0.918914	1.35369	1.47314
MHC 23:0	0.580512	0.684769	1.17959	0.721638	0.167646	0.232313	1.07871	1.59534	1.47893	0.965522	1.37742	1.4266
MHC 24:0	0.497882	0.653625	1.31281	0.620115	0.162012	0.261261	1.1424	1.76743	1.54712	0.961224	1.40948	1.46634
MHC 24:1	0.563487	0.66928	1.18775	0.702964	0.190067	0.270379	0.946857	1.49618	1.58015	0.684799	1.15181	1.68196
Total MHC	0.55236	0.667454	1.20837	0.673118	0.185155	0.27507	0.96591	1.575	1.63059	0.7865	1.24335	1.58087
GalCer d16	0.595843	0.752919	1.26362	0.921739	0.565382	0.613386	0.832645	1.01715	1.22158	1.02086	1.15174	1.12821
GalCer(d18:1/16:0)	0.632567	0.725052	1.14621	0.890813	0.443685	0.498068	0.869654	1.33424	1.53422	0.759028	1.15955	1.52768
GalCer(d18:1/18:0)	0.659151	0.705216	1.06989	0.706373	0.400403	0.566844	0.81303	1.24166	1.52721	0.796417	1.24437	1.56246
GalCer(d18:1/20:0)	0.947787	0.871791	0.919817	0.859665	0.639228	0.743578	0.909269	1.00917	1.10987	0.937106	1.08923	1.16233
GalCer(d18:1/22:0)	0.983548	0.84176	0.85584	0.882667	0.653048	0.739857	1.02665	1.13141	1.10204	0.92266	1.05941	1.14821
GalCer(d18:1/23:0)	1.0255	0.905916	0.88339	0.965058	0.704822	0.730341	0.995076	1.06239	1.06765	0.907962	1.04083	1.14633
GalCer(d18:1/24:0)	0.765163	0.783167	1.02353	0.875517	0.55154	0.629959	0.948673	1.17308	1.23655	0.757926	1.07906	1.42371
GalCer(d18:1/24:1)	0.754274	0.784696	1.04033	0.893433	0.554841	0.621022	0.879657	1.16244	1.32147	0.756409	1.06369	1.40623
Total GalCer (d18)	0.747388	0.776842	1.03941	0.873304	0.540632	0.619065	0.880353	1.16901	1.32789	0.763182	1.0818	1.41749
GlcCer d16	0.578676	0.909523	1.57173	0.739474	0.601713	0.813705	1.02756	1.34989	1.31369	1.07152	1.09704	1.02382
GlcCer(d18:1/16:0)	1.46779	1.37412	0.936188	0.779368	1.13735	1.45932	1.67568	1.42377	0.849669	0.572543	0.791558	1.38253
GlcCer(d18:1/18:0)	1.75309	2.07802	1.18535	1.15002	1.57*	1.36259	0.923154	2.01395	2.18159	0.576002	1.0876	1.88818
GlcCer(d18:1/20:0)	1.02826	1.32415	1.28775	1.22996	1.40014	1.13836	1.09994	1.17093	1.06454	0.741058	1.00843	1.3608
GlcCer(d18:1/22:0)	1.9354	1.69455	0.875554	0.90665	1.14531	1.26323	1.74784	1.05395	0.602999	1.21802	0.974492	0.800059
GlcCer(d18:1/23:0)	0.570491	0.690535	1.21042	1.4583	0.849721	0.58268	1.12607	1.16494	1.03452	1.10013	0.840175	0.763708
GlcCer(d18:1/24:0)	1.19689	1.66134	1.38805	1.21349	1.3808	1.13787	1.19195	1.1602	0.973362	0.899813	1.09854	1.22085
GlcCer(d18:1/24:1)	0.308974	0.265686	0.859896	6.01768	4.14697	0.689132	0.721166	3.03745	4.21186	0.698202	0.486518	0.696816
Total GlcCer (d18)	1.20677	1.35745	1.12487	1.17155	1.51**	1.29096	0.954783	1.96582	2.05892	0.597098	1.04508	1.75027
DHC 16:0	1.06526	0.923022	0.866477	0.931788	0.900058	0.965947	1.25056	1.18061	0.944068	0.736648	0.815644	1.10724
DHC 18:0	0.78512	0.769497	0.980102	1.04118	0.74313	0.71374	1.04987	1.1858	1.12948	1.09102	1.40621	1.28889
DHC 20:0	0.549731	0.637065	1.15887	0.761193	0.309364	0.40642	0.993494	1.30357	1.31211	1.05473	1.34505	1.27526
DHC 22:0	0.795184	0.691502	0.869613	1.12096	0.501696	0.447559	0.989593	1.14157	1.15357	1.07418	1.23213	1.14704
DHC 24:0	0.670349	0.634724	0.946856	1.17219	0.356463	0.3041	0.988676	1.09838	1.11096	0.980609	1.24293	1.26751
DHC 24:1	0.727815	0.669827	0.920326	1.19319	0.422903	0.35443	0.808038	0.929502	1.15032	1.03047	1.18118	1.14625
Total DHC	0.649233	0.663451	1.0219	0.965273	0.402393	0.41687	0.937522	1.14004	1.21602	1.03395	1.26711	1.22551
16:0-sulfatide										1.16089	1.4603	1.25792
18:0-sulfatide	0.50559	0.640684	1.2672	0.661935	0.3043	0.459713	0.957014	2.0581	2.15054	0.887242	1.31721	1.48461
20:0-sulfatide	0.543763	0.709707	1.30518	0.804996	0.311503	0.386963	0.885223	1.69465	1.91438	0.877841	1.28831	1.46759
22:0-sulfatide	0.628844	0.765038	1.21658	0.919264	0.307673	0.334695	1.08816	1.80767	1.66122	0.975738	1.28414	1.31607
23:0-sulfatide	0.60716	0.730846	1.20371	0.893919	0.326231	0.364945	1.17502	1.67133	1.42238	1.0096	1.32568	1.31308
24:0-sulfatide	0.585565	0.733286	1.25227	0.795776	0.291409	0.366195	1.22529	1.72316	1.40633	1.02471	1.34733	1.31484
24:1-sulfatide	0.581305	0.719404	1.23757	0.828665	0.304674	0.367669	1.01203	1.70011	1.6799	0.915222	1.21115	1.32334
OH-18:0-sulfatide	0.582741	0.634985	1.08965	0.880688	0.51881	0.589096
OH-20:0-sulfatide	0.740949	0.777513	1.04935	0.896144	0.780704	0.871181	0.779098	0.785073	1.00767	1.0961	1.33713	1.2199
OH-22:0-sulfatide	0.627586	0.684287	1.09035	1.00317	0.495873	0.494306	0.86461	1.21788	1.40858	0.967799	1.16829	1.20716
OH-23:0-sulfatide	0.674918	0.732128	1.08477	1.0527	0.532853	0.506178	0.847222	1.10561	1.30498	0.995411	1.25292	1.2587
OH-24:0-sulfatide	0.609315	0.703008	1.15377	0.912667	0.436851	0.478653	0.94813	1.21783	1.28445	0.963739	1.25682	1.30411
OH-24:1-sulfatide	0.606129	0.674479	1.11276	0.957921	0.442531	0.46197	0.769314	1.13659	1.47741	0.923685	1.15296	1.24822
Total sulfatide	0.593158	0.71266	1.20147	0.861777	0.35389	0.410651	0.97044	1.48692	1.53221	0.944768	1.24234	1.31496
Sphinganine (d18:0)	0.994514	0.847362	0.852036	1.06132	0.838613	0.790163	1.11379	1.03926	0.93309	1.1875	1	0.842105
Sphingosine (d18:1)	1.13012	0.84203	0.745081	1.14259	0.860009	0.752687	0.707637	0.792473	1.11989	1.03909	1.02339	0.984888
Sphingosine (d20:1)	0.958101	0.995546	1.03908	1.25611	1.17562	0.935921	0.871285	0.972644	1.11633	1.09375	0.957895	0.875789
GD1a/b (d18:1/16:0)	0.828502	0.968239	1.16866	0.980757	1.09576	1.11726	0.978742	0.990345	1.01185	0.918993	0.933757	1.01607
GD1a/b (d18:1/18:0)	0.976014	1.0654	1.09158	1.05956	1.26019	1.18935	0.945858	1.04826	1.10826	1.08445	1.28101	1.18126
GD1a/b (d18:1/20:0)	0.89848	1.01315	1.12763	1.10084	1.23134	1.11855	0.964093	1.10578	1.14696	1.09124	1.18588	1.08673
GD1a/b (d18:1/22:0)	0.875693	1.00242	1.14472	1.10569	1.23609	1.11793	1.0573	1.1966	1.13176	1.13255	1.25981	1.11237
Total GD1a/b	0.912285	1.0228	1.12114	1.0904	1.23885	1.13614	0.967369	1.10049	1.13762	1.09208	1.21581	1.1133
GD2 (d18:1/18:0)	0.935332	1.11032	1.18708	1.06494	1.29431	1.21539	0.968747	1.10691	1.14262	1.03288	1.34828	1.30536
GD2 (d18:1/20:0)	0.939169	1.14364	1.21771	1.10324	1.3115	1.18877	1.00098	1.22737	1.22616	0.998051	1.16881	1.17109
GD2 (d18:1/22:0)	0.851514	1.02354	1.20202	1.12423	1.29598	1.15277	1.06066	1.31131	1.23631	1.01097	1.23523	1.22182
Total GD2	0.932023	1.12524	1.20731	1.0922	1.30494	1.19478	0.996922	1.20246	1.20617	1.01091	1.23505	1.22173
GD3 (d18:1/16:0)										1.14551	1.19885	1.04657
GD3 (d18:1/18:0)	1.04005	1.14432	1.10026	1.12745	1.31*	1.1632	1.49***	1.37*	0.917954	1.30*	1.46***	1.11867
GD3 (d18:1/20:0)	1.00064	1.16686	1.16612	1.21948	1.42*	1.16668	1.30**	1.35**	1.04264	1.0862	1.16639	1.07383
GD3 (d18:1/22:0)	0.979346	1.05537	1.07763	1.05999	1.17021	1.10399	2.29***	1.638	0.71455	1.14692	1.24812	1.08823
Total GD3	1.02061	1.14682	1.12366	1.15583	1.34*	1.16076	1.50***	1.38**	0.922285	1.22357	1.35**	1.10331
GM1 (d18:1/16:0)							0.849991	0.938773	1.10445	0.93066	1.12324	1.20693
GM1 (d18:1/18:0)	0.989245	1.01423	1.02526	1.17684	1.25775	1.06875	0.903387	1.0235	1.13296	1.16758	1.32946	1.13865
GM1 (d18:1/20:0)	0.903314	0.931907	1.03165	1.16726	1.23*	1.05729	0.937092	1.06068	1.13188	1.19629	1.32*	1.10053
GM1 (d18:1/22:0)	0.914729	0.958149	1.04747	1.24337	1.34*	1.07588	1.05137	1.12465	1.0697	1.21823	1.33809	1.09839
Total GM1	0.929101	0.957424	1.03048	1.17522	1.25*	1.06241	0.933837	1.05231	1.12687	1.18386	1.32*	1.11575
GM2 (d18:1/18:0)	0.966503	1.00772	1.04265	1.15749	1.29*	1.11785	0.961746	1.10705	1.15108	1.20964	1.44691	1.19615
GM2 (d18:1/20:0)	0.982038	1.05533	1.07463	1.14062	1.28*	1.11866	1.00223	1.25907	1.25626	1.17454	1.33696	1.13829
Total GM2	0.974076	1.03093	1.05837	1.14945	1.29**	1.11823	0.981368	1.18073	1.20314	1.19404	1.39673	1.16975
GM3 (d18:1/18:0)	1.16514	1.16707	1.00166	1.48**	1.42*	0.964224	0.998033	1.10539	1.10757	1.28964	1.22279	0.948159
GM3 (d18:1/20:0)	1.10729	1.158	1.0458	1.36**	1.41**	1.03968	1.06844	1.28*	1.1957	1.26742	1.24513	0.982412
Total GM3	1.14134	1.16334	1.01928	1.43**	1.42**	0.992362	1.02392	1.16869	1.14138	1.28068	1.2318	0.961826

## Sheet: Mean
# All lipids are in pmol/mg protein *Relative amount only for cholesterol
	OCC			MTG			STR			CG
Lipid	Control	PD	PD-GBA	Control	PD	PD-GBA	Control	PD	PD-GBA	Control	PD	PD-GBA
PC 30:0	6983.33	6257.14	6225.71	5500.33	5862.27	5364.96	3680.68	3769.18	3895.61	4077.81	3751.03	4123.81
PC 32:0	25761.9	25994.3	27597.1	29562.1	31560.5	30634.3	23760.5	22137.4	24766.1	21498.5	21345.3	19917.8
PC 32:1	7841.43	6576.67	7014.29	7340.69	7550.2	7470.24	5248.66	5123.32	5634.91	6488.98	5795.97	6472.79
PC 32:2	113.333	83.3333	83.3333	89.6917	76.5024	78.7013	70.7407	54.7621	57.3028	90.0687	65.4795	68.8342
PC 34:1	42623.3	39026.7	40684.3	50751.7	51543.7	51719.6	51028	52409.4	54808.2	45891.5	45740.2	48644.7
PC 34:2	4778.1	3621.9	3919.05	4829.89	4208.61	4460.43	4097.53	3679.54	3930.41	4438.79	3469.17	3660.7
PC 34:3	320	246.667	267.143	399.819	346.436	377.777	334.039	271.704	300.371	378.721	289.108	301.684
PC 34:4	60.4762	61.4286	57.1429	68.3171	78.0215	76.0451	61.082	60.7861	60.6094	63.1373	67.9212	65.1458
PC 36:1	16630.5	11582.4	13631	10885.1	11070.5	9861.48	14053.2	10983.2	13748.6	14402.9	12865.1	14969.4
PC 36:2	8749.52	6057.62	6884.29	5964.18	5654.9	5130.9	6982.21	6288.04	7141.23	6781.33	5826.54	6997.8
PC 36:3	1019.52	734.762	816.19	1249.65	1039.33	1083.04	1093.55	995.639	963.312	1059.4	846.724	816.593
PC 36:4	5561.43	6169.52	6117.14	7787.05	8375.87	9018.21	6769.83	7522.93	8002.31	6213.08	6271.32	6497.28
PC 36:6	50	52.381	49.0476	47.463	51.6154	53.6314	40.9428	35.1112	36.8839	42.0637	44.8741	40.9546
PC 38:4	3625.24	3615.24	3713.33	5181.79	5505.65	5815.2	5854.41	6006.76	6505.41	4069.62	4317.43	4593.17
PC 38:6	7641.43	7570	7863.81	6266.4	6203.07	6926.61	5501.78	4988.02	5700.77	4200.65	4032.9	4309.11
PC 38:7	100.476	95.7143	99.0476	99.738	96.426	113.357	85.9232	70.9923	81.7589	89.285	79.949	86.8391
PC 40:6	1905.24	1885.24	1934.76	1876.7	1864.45	2127.99	2351.6	2150.6	2424.46	1402.58	1453.56	1504.41
PC 40:7	744.286	687.619	726.19	662.173	628.944	707.321	907.312	776.917	890.263	436.133	443.521	464.114
PC 40:8	74.7619	57.619	66.1905	62.8263	54.7852	64.6211	77.9634	68.1157	79.1017	53.1071	45.6955	51.1928
PC 42:7	39.0476	34.2857	39.0476	26.9661	26.6417	29.6444	58.3891	49.5024	59.5925	25.7013	30.2516	31.5696
PC(O-32:1)/PC(P-32:0)	221.905	146.667	163.333	111.633	119.78	75.513	132.47	114.574	137.958	176.635	133.479	159.292
PC(O-34:1)/PC(P-34:0)	1014.29	820.476	894.762	902.714	906.083	864.111	932.579	807.02	933.812	816.462	778.008	781.607
PC(O-34:2)/PC(P-34:1)	101.429	67.1429	76.1905	76.8058	63.2162	59.768	78.0018	58.1144	68.946	77.051	54.8782	60.1183
PC(O-36:0)	116.667	90	98.0952	75.971	78.045	72.692	71.1104	62.7148	75.5781	85.3558	77.0625	81.9868
PC(O-36:1)/PC(P-36:0)	1039.05	814.762	900	779.994	777.031	761.886	904.829	800.123	923.462	545.919	533.822	541.212
PC(O-36:2)/PC(P-36:1)	350.476	211.429	254.762	226.314	200.177	180.864	266.543	208.275	264.086	262.273	209.971	237.451
PC (O-36:4)/PC(P-36:3)	37.619	37.619	36.6667	49.253	51.2088	50.9204	54.6753	52.5085	54.3486	45.644	44.4625	40.7578
PC(O-38:3)/PC(P-38:2)	120.476	72.381	85.2381	37.7424	33.4161	24.8192	60.4174	45.6146	58.6375	62.8088	53.0971	60.1238
PC(O-38:4)/PC(P-38:3)	108.095	106.667	113.333	129.785	137.719	142.848	136.399	134.66	145.721	108.285	110.835	105.113
PC(O-38:5)/PC(P-38:4)	45.7143	32.8571	40.9524	43.3451	42.4275	42.8595	47.5162	39.8029	49.1031	35.9721	35.3596	39.3097
PC(O-38:6)/PC(P-38:5)	22.381	22.8571	22.381	15.9189	15.7747	16.9331	14.5705	12.205	13.302	11.3449	11.0118	9.62655
PC(O-40:7)/PC(P-40:6)	654.286	635.238	645.238	491.515	518.662	499.163	1094.51	950.452	1113.41	430.46	410.57	404.324
Total PC	138453	123457	131109	141594	144742	143906	135852	130728	142926	124362	119235	126139
Total ether PC	3833.33	3057.62	3330	2940.99	2943.54	2792.38	3793.62	3286.06	3838.37	2658.21	2452.56	2520.92
SM 32:1	96.6667	85.7143	87.1429	82.4962	76.6499	68.6533	79.6192	81.9811	79.1505	93.4769	90.0925	93.8868
SM 34:0	40	39.5238	36.1905	34.7907	24.4185	24.9139	35.0932	57.3638	29.7685	37.0277	32.5179	29.6636
SM 34:1	4606.67	3569.52	4043.33	4747.58	3981.12	3615.87	6048.24	6053.48	5980.48	5763.38	4917.59	5783.97
SM 34:2	47.1429	43.3333	45.2381	53.3779	40.8001	38.0821	38.9209	39.1042	41.3634	47.3085	46.7448	54.5275
SM 35:1	200.476	151.905	171.905	155.724	149.258	133.433	188.522	192.814	198.593	157.083	140.67	155.058
SM 36:1	17177.6	14048.6	15877.1	17151.7	17313.1	17060.1	16689.9	16639.3	17627.8	17146.2	16645.3	18449.3
SM 36:2	3509.05	2888.1	3392.86	3244.37	3685	3207.85	2568.21	2474.88	2815.64	2810.88	2938.1	3401.34
SM 37:1	130	101.905	118.095	106.411	109.644	109.563	131.633	120.951	137.574	113.5	105.982	112.659
SM 38:1	4391.9	3864.29	4568.57	5659.65	6108.87	6499.83	5393.36	5234.99	5701.44	4241.87	4280.81	4302.25
SM 38:2	126.667	111.429	132.381	153.592	181.244	176.206	133.675	139.717	154.401	122.206	142	148.072
SM 40:1	543.333	431.905	461.429	426.107	395.85	328.965	403.98	425.257	458.589	369.683	353.501	417.068
SM 40:2	292.857	193.333	218.095	135.09	130.175	72.4142	157.04	145.953	167.543	192.643	166.579	207.03
SM 41:2	448.571	307.619	320.476	173.507	186.09	79.2276	251.364	202.442	260.801	286.54	232.198	292.044
SM 42:2	10620	7199.05	7695.71	4643.56	4449.96	1884.4	5558.07	4622.54	6087.35	6716.57	5337.08	7005.97
SM 42:3	346.19	252.857	282.381	154.335	146.231	69.2195	156.843	119.839	162.819	227.624	192.139	244.52
Total SM	42578.1	33286.2	37447.6	36922.3	36978.4	33368.8	37834.4	36550.6	39903.3	38326	35621.3	40697.4
PE 32:1	55.3761	42.9511	46.0931	47.7718	43.5871	41.8579	34.2975	31.8111	35.0289	43.9369	38.7368	44.2774
PE 34:1	737.786	624.305	640.885	717.67	673.161	671.201	727.013	721.007	738.27	691.904	680.57	734.526
PE 34:2	119.362	89.7369	96.7877	107.896	85.7488	89.7917	93.4487	82.2426	88.8512	106.635	87.0338	99.9689
PE 34:3	12.292	8.79526	10.4448	10.4854	8.6498	8.49554	10.3987	8.70415	9.918	10.7773	8.86695	10.8716
PE 36:1	970.452	714.636	798.537	796.302	756.474	718.557	909.013	784.976	866.5	818.469	786.982	889.487
PE 36:2	1178.02	854.114	948.592	783.538	659.629	598.198	801.059	692.115	767.914	850.152	768.985	886.997
PE 36:4	187.342	183.305	194.052	241.129	235.555	273.073	269.297	273.951	306.574	216.112	205.522	226.841
PE 36:5	18.1335	15.006	17.5314	22.9977	18.6925	23.998	23.5528	19.5181	23.5086	21.8229	17.4045	20.22
PE 38:3	150.886	106.598	113.55	138.567	118.524	120.664	125.896	105.615	100.192	158.792	139.953	138.095
PE 38:4	14827.5	14317.2	14671.8	20626.1	22406.3	24020.6	28243.7	33078.6	44547.2	19863.1	21065.1	20505.7
PE 38:5	412.242	371.299	404.514	315.882	300.699	321.88	411.02	417.786	453.566	330.813	321.042	363.771
PE 38:6	13825.4	12491.5	13514.9	13899.4	14407.8	15458.2	14645.5	13638.7	22079.9	10406.9	10325.3	9995.05
PE 40:4	860.512	726.07	784.25	1057.46	1125.62	1155.51	1425.88	1325.88	1383.06	1020.79	1031.79	1058.96
PE 40:5	190.829	216.587	229.002	226.842	334.652	308.365	242.634	311.724	298.266	243.811	384.246	341.07
PE 40:6	37902.9	35235.2	36631.8	39057.2	39932	43882.6	45984.3	47539.8	65785.6	32116.9	33773.7	31271.1
PE 40:7	234.932	223.95	237.195	223.374	242.419	254.525	216.851	184.424	220.428	218.802	207.417	213.526
PE(O-32:1)/PE(P-32:0)	4.6	3.61783	3.71267	3.58305	3.57701	3.0464	3.49255	2.97856	3.49812	4.15704	3.55392	4.01559
PE(O-34:1)/PE(P-34:0)	13.9983	12.2025	12.2688	12.2896	13.123	12.02	11.4962	9.71452	11.0347	12.9942	12.2159	13.2083
PE(O-34:2)/PE(P-34:1)	428.201	274.481	320.071	182.84	158.853	88.2906	228.203	184.981	235.761	300.985	244.358	298.663
PE(O-34:3)/PE(P-34:2)	32.103	22.8883	25.7789	14.3799	14.4322	9.61935	15.655	13.0184	16.0153	23.0993	19.07	22.3181
PE(O-36:5)/PE(P-36:4)	32.0654	31.1168	32.5038	39.7825	35.5044	37.2475	40.4517	40.6927	44.5664	39.6456	37.5336	40.1318
PE(O-38:5)/PE(P-38:4)	125.828	121.32	126.182	168.959	185.548	204.582	230.856	239.025	256.098	159.22	153.952	157.313
PE(O-38:7)/PE(P-38:6)	97.4476	107.561	107.813	92.9845	105.585	111.49	82.1408	76.9393	84.3051	86.6142	83.8544	86.5868
PE(O-40:5)/PE(P-40:4)	283.951	211.329	237.012	215.11	236.57	214.527	281.454	248.562	280.476	256.687	260.342	292.178
PE(O-40:6)/PE(P-40:5)	494.933	391.307	447.848	314.939	334.308	327.714	356.072	314.918	381.539	361.625	351.203	390.193
PE(O-40:7)/PE(P-40:6)	45.0244	43.0632	49.0869	43.0371	45.6351	52.3398	43.8057	40.3839	48.3055	44.5402	39.2004	42.2267
PE(O-42:5)/PE(P-42:4)	19.7281	11.2023	13.7266	7.01045	6.43727	3.30158	11.6986	8.11181	10.4933	13.2308	11.2584	17.4624
Total PE	73261.8	67618.5	70715.9	79367.6	82489	89011.7	95469.2	100396	139077	68422.5	71059.2	68164.7
Total ether PE	1577.88	1230.09	1376	1094.91	1139.57	1064.18	1305.33	1179.32	1372.09	1302.8	1216.54	1364.3
PI 32:0	19.9351	16.9568	17.0144	11.436	11.0145	8.32802	11.3216	9.49183	10.8399	7.85387	8.12401	7.7992
PI 32:1	8.35262	6.2154	7.24957	5.35067	5.43135	3.94029	5.92328	5.02769	5.77074	5.78994	5.51402	6.21324
PI 33:1	2.93954	2.02055	2.33636	1.40377	1.53027	0.896464	2.06992	1.58851	1.84892	1.8323	1.6998	2.03524
PI 34:0	36.1657	25.1594	29.137	25.856	25.6936	15.9356	24.2816	17.1847	24.5412	18.4078	16.1601	18.589
PI 34:1	125.695	91.5617	107.465	75.4802	77.7719	55.2667	92.5675	76.0154	88.2431	88.8998	83.545	98.7438
PI 34:2	17.767	10.829	12.6499	12.2172	9.26738	7.98051	11.9983	8.71217	9.72364	14.3016	9.66125	11.9957
PI 35:1	23.7933	17.2072	20.5842	14.1527	15.5099	9.67418	23.7286	17.1695	21.0746	15.1897	15.2904	17.345
PI 36:0	0.850387	0.701857	0.77436	0.592015	0.519667	0.487805	0.737922	0.598488	0.7283	0.466458	0.528909	0.562099
PI 36:1	95.8335	68.474	82.4471	61.0533	65.5745	44.7636	69.1983	55.9474	70.0279	64.7142	60.9232	72.5361
PI 36:2	71.1608	46.0292	57.4251	47.8479	41.3998	33.8257	51.2158	38.0979	44.7789	47.044	35.8847	43.7708
PI 36:3	8.9994	7.08138	8.04752	6.64324	6.60164	5.69837	7.89422	6.66129	6.44434	8.89085	7.6239	7.41658
PI 36:4	103.451	91.4679	96.6317	116.644	110.249	115.185	131.716	124.619	129.722	100.608	97.0013	100.02
PI 37:4	8.95274	7.62688	8.16377	9.10107	8.92381	8.72729	10.3743	9.41536	10.1549	9.29385	8.64105	8.75279
PI 38:3	284.067	210.129	250.388	268.412	243.561	226.482	275.878	221.764	230.084	266.321	226.259	235.301
PI 38:4	889.131	871.143	928.214	1271.67	1402.62	1454.24	1406.25	1401.46	1469.69	993.269	1035.12	1028.22
PI 38:5	117.26	85.75	97.0626	107.504	93.9737	96.1489	131.045	118.187	124.56	107.563	92.0148	101.654
PI 38:6	23.4057	23.7213	23.5432	21.0674	20.7687	22.0418	15.5012	14.9717	16.2989	15.906	15.3667	14.5074
PI 40:4	36.2713	29.5396	35.0425	42.0076	46.2657	42.3143	50.6947	48.9173	55.4992	32.19	32.6977	34.5097
PI 40:5	21.4631	23.0435	25.4223	16.2971	23.5246	22.5502	19.2886	27.0119	25.9444	13.4358	22.5627	19.6788
PI 40:6	113.233	112.048	126.792	92.4917	100.29	111.502	85.6101	79.7351	91.1529	65.704	63.9249	60.7462
PI 40:7	6.21898	5.97149	6.09086	4.73633	4.7184	4.78121	4.34839	3.79387	4.44691	3.88177	4.01528	4.19946
Total PI	2014.95	1752.68	1942.48	2211.96	2315.21	2290.77	2431.64	2286.37	2441.57	1881.56	1842.56	1894.6
PS 36:1	5641.06	3719.18	4358.42	2193.75	2004.78	1178.35	3895.22	3143.33	3968.72	4166.74	3594.72	4366.03
PS 36:2	3050.86	2102.94	2456.56	1576.85	1397.61	1035.08	2125.71	1651.79	1964.66	2263.79	1981.94	2334.03
PS 38:1	674.954	382.577	432.585	159.088	126.271	51.7329	345.339	244.5	406.04	396.396	284.905	367.377
PS 38:2	507.496	326.681	359.926	171.171	157.322	81.6964	267.269	258.459	301.164	369.293	313.753	383.336
PS 38:4	781.369	664.623	729.683	520.329	553.699	503.156	1002.07	933.161	1051.86	660.419	684.537	768.58
PS 38:5	43.6802	36.5618	39.977	19.1817	19.8492	18.8095	37.0804	34.9157	40.0564	26.1567	27.3909	31.0109
PS 40:6	6352.18	6678.57	7088.2	7830	8883.5	9441.43	7924.01	7758.35	8454.21	6929.77	7122.14	7075.36
PS 42:9	230.98	251.135	267.049	287.081	319.84	343.202	284.345	284.958	303.957	264.367	271.792	268.495
Total PS	17285.2	14164.9	15735.7	12757.4	13462.9	12653.5	15881.6	14310	16491.1	15076.9	14281.2	15594.2
BMP (18:1/16:0)	25.6542	16.9313	21.6033	9.8291	9.47998	5.94136	13.1657	9.68084	12.4571	16.5285	17.4765	20.1665
BMP (18:1/16:1)	34.2033	21.9265	27.8595	13.6714	13.3874	9.41843	16.9784	12.1143	16.3085	22.9492	22.3009	28.9307
BMP (18:1/18:0)	21.9956	14.2301	18.0462	10.0757	8.49433	5.87086	12.1658	8.98995	12.4092	17.9263	18.8329	20.9146
BMP (18:1/18:1)	406.045	252.409	308.682	142.474	136.021	74.6086	193.168	134.69	180.183	259.047	250.364	320.769
BMP (18:1/18:2)	62.8631	38.1752	45.5219	32.0218	22.6359	18.1396	32.8513	23.7178	25.6273	41.5619	33.554	39.2918
BMP (18:1/20:4)	5.41298	4.10031	3.90557	4.24055	4.76424	4.63667	5.85171	5.28545	5.70065	5.29908	4.98142	6.07232
BMP (18:1/22:6)	49.3802	44.2912	49.3167	42.0752	35.7012	33.9976	34.2871	31.0564	37.8475	48.6663	56.8362	65.9423
BMP (20:4/20:4)	5.2386	5.36669	5.7651	4.36676	4.76507	4.80283	4.67042	5.9159	5.3783	5.46527	7.26509	7.34516
BMP (20:4/22:6)	10.1765	11.27	11.8224	14.4641	12.3069	13.7383	11.2288	13.7821	15.6357	15.4324	18.589	20.5025
BMP (22:5/22:6)	6.98386	8.06662	8.57324	6.07307	6.95862	6.86836	5.00711	8.62505	7.4755	9.82037	15.0138	16.6704
BMP (22:6/22:6)	122.365	121.915	140.015	155.163	109.05	144.209	101.131	99.7693	128.202	144.222	157.732	186.7
Total BMP	756.11	543.388	645.715	434.455	363.564	322.232	430.505	353.627	447.225	586.918	602.946	733.305
PG 32:0	138.166	138.731	132.748	112.644	110.473	111.758	103.174	103.178	102.942	106.685	101.661	122.961
PG 32:1	20.6535	20.7411	18.2387	17.6352	16.8866	17.9945	14.0336	14.3901	13.4866	18.1331	18.7162	22.0298
PG 34:1	1021.98	1057.86	1017.16	983.74	1031.82	1005.81	1112.29	1067.37	1053.59	921.607	953.432	1009.76
PG 34:2	57.1438	55.0257	52.0017	44.5748	40.6733	44.8243	41.9463	37.5383	38.1302	49.9057	45.0564	53.9509
PG 36:1	172.7	152.451	157.71	154.119	158.486	164.977	174.377	149.803	157.874	150.676	158.895	181.198
PG 36:2	439.436	398.867	394.362	388.779	392.302	380.34	512.937	440.84	445.168	368.555	367.216	402.833
PG 36:3	69.765	68.7348	64.9	56.595	57.4214	57.0038	56.7826	50.4069	45.8368	69.9083	64.5643	73.9139
Total PG	1919.84	1892.41	1837.12	1758.09	1808.07	1782.7	2015.55	1863.53	1857.02	1685.47	1709.54	1866.64
LPC (O-16:0)	4.23069	3.68412	3.717	4.48126	4.36921	4.17779	3.6938	3.57661	3.3824	2.88923	2.88798	2.77511
LPC (O-18:0)	11.7396	9.31917	10.3816	11.4254	12.0194	12.4963	14.0572	12.8406	14.0473	8.50592	8.51582	8.74605
LPC (O-18:1)	11.19	6.71377	8.19708	7.57026	7.67831	6.62482	7.07586	5.05124	6.65571	5.76512	5.3291	5.51497
LPC(O-20:1)	4.82612	3.24249	4.03192	3.05212	3.05573	2.7478	4.8278	3.61896	4.40968	2.88988	2.77077	2.97774
LPC 14:0	7.06625	5.08483	5.71828	7.34295	7.85027	7.22789	3.87903	3.87311	3.76995	4.35982	4.90669	5.01426
LPC 16:0	842.549	752.158	783.421	895.619	947.107	962.813	858.789	826.107	845.05	642.465	648.707	701.079
LPC 16:1	54.0739	36.2448	46.0388	49.9817	54.6755	51.6501	34.5639	25.8077	32.0112	30.1273	28.8085	30.2662
LPC 18:0	391.988	330.892	351.129	421.745	449.245	457.635	595.282	540.477	571.064	330.1	335.109	369.045
LPC 18:1	1143.05	814.181	934.119	1005.07	1033.4	942.246	1055.39	792.002	923.997	735.102	678.152	724.164
LPC 18:2	57.04	29.6631	34.0462	51.3973	38.8271	38.5723	39.6091	24.3898	27.9049	30.5668	21.4892	21.2849
LPC 20:0	2.1807	1.36833	1.52926	1.62386	1.35143	1.2954	1.91214	1.69821	2.06086	1.57893	1.59305	1.87643
LPC 20:1	41.0462	27.8313	32.9863	26.6562	26.2136	23.0507	40.4739	31.6508	38.5535	24.5017	24.3589	27.1413
LPC 20:2	11.9344	7.97263	9.36537	9.7771	9.20274	8.45373	10.5359	7.8658	8.38753	7.4993	7.03944	7.83087
LPC 20:3	28.4414	17.4202	21.3184	28.8082	27.0277	26.082	24.1459	17.0446	19.4505	20.517	18.1008	17.7541
LPC 20:4	104.445	80.9589	90.9095	147.817	168.299	162.246	114.025	96.514	111.978	83.7765	84.3046	80.3493
LPC 20:5	1.0308	0.683179	0.864427	1.93281	1.30286	1.54981	0.939754	0.81517	1.00381	0.899088	0.700234	0.629575
LPC 22:4	31.5098	23.5568	26.9327	33.4676	39.0758	34.997	37.4991	27.424	32.2326	23.0922	24.1579	24.7492
LPC 22:6	126.324	78.8674	110.033	104.733	107.66	110.049	92.2629	63.5473	80.5656	46.2497	45.0688	46.2183
Total LPC	2874.66	2229.84	2474.74	2812.5	2938.37	2853.91	2938.96	2484.3	2726.53	2000.89	1942	2077.42
Total ether LPC	31.9864	22.9595	26.3276	26.529	27.1227	26.0467	29.6547	25.0874	28.495	20.0501	19.5037	20.0139
LPE 16:0	536.24	467.486	481.371	638.733	612.155	569.862	410.574	320.175	377.438	556.373	589.475	611.899
LPE 16:1	90.6821	76.5698	85.7267	105.497	105.71	93.6205	46.8811	35.0776	39.4183	81.8653	90.3987	92.3602
LPE 18:0	985.679	931.588	917.648	1164.85	1154.25	1210.24	1473.22	1231.95	1397.97	759.237	735.664	810.925
LPE 18:1	4454.55	3334.92	3578.48	3226.98	3164.72	2231.77	2130.69	1507.42	1845.25	3787.02	4021.57	4309.36
LPE 18:2	64.0636	46.2312	50.5331	76.6967	60.0743	62.9552	34.9137	25.5779	29.0492	59.389	48.8321	49.4665
LPE 20:1	1022.96	717.379	765.919	590.976	559.663	386.17	382.068	239.878	326.383	783.592	829.946	835.106
LPE 20:2	215.685	160.87	169.08	162.664	154.668	120.544	72.1242	59.956	66.8935	176.838	208.71	206.129
LPE 20:3	207.687	149.848	159.081	266.74	220.521	219.94	101.174	84.8231	99.8355	219.664	254.683	254.172
LPE 20:4	818.293	762.9	812.233	1868.35	1837.83	1976.34	835.389	778.2	898.32	1164.17	1185.83	1208.64
LPE 22:5	99.6072	106.141	115.981	126.54	204.954	193.608	77.4447	91.0917	92.2175	126.911	201.235	183.927
LPE 22:6	2868.9	2679.36	2937.19	4694.54	4617.38	5200.88	1841.34	1477.34	1758.83	2638.93	2671.55	2653.08
Total LPE	11364.3	9433.29	10073.2	12922.6	12691.9	12265.9	7405.81	5851.49	6931.61	10354	10837.9	11215.1
LPI 16:0	18.4579	14.967	18.365	19.091	19.5141	17.0614	21.4245	17.5165	21.8256	19.5016	21.2914	27.7962
LPI 18:0	149.059	124.77	144.395	177.021	192.138	177.174	177.597	152.524	184.198	164.708	170.48	193.894
LPI 18:1	24.7422	12.8916	19.792	16.0003	15.9775	11.4064	26.2318	17.0445	22.9152	21.9002	18.5241	23.5933
LPI 20:4	21.3648	14.8302	18.2715	25.8233	28.2071	26.5883	25.7245	20.4705	27.2015	24.4229	24.2995	22.7042
Total LPI	213.624	167.459	200.824	237.936	255.837	232.23	250.978	207.556	256.14	230.533	234.595	267.988
GD1a/b (d18:1/16:0)	3.26855	2.708	3.16474	2.34519	2.30006	2.56976	2.83006	2.7699	2.80274	4.11795	3.78437	3.84517
GD1a/b (d18:1/18:0)	615.445	600.683	655.695	404.671	428.773	509.962	351.815	332.767	368.794	563.994	611.621	722.484
GD1a/b (d18:1/20:0)	2215.62	1990.69	2244.76	1067	1174.59	1313.84	1210.78	1167.31	1338.85	1415.72	1544.88	1678.87
GD1a/b (d18:1/22:0)	228.531	200.123	229.085	104.878	115.963	129.638	127.915	135.244	153.064	153.714	174.089	193.651
Total GD1a/b	3062.86	2794.2	3132.7	1578.89	1721.63	1956.01	1693.34	1638.09	1863.51	2137.54	2334.37	2598.85
GD2 (d18:1/18:0)	47.2152	44.1619	52.4238	21.1953	22.5716	27.4333	9.41984	9.12544	10.4269	28.1903	29.1171	38.0084
GD2 (d18:1/20:0)	96.2307	90.3769	110.053	40.1313	44.2745	52.6321	24.8663	24.8908	30.5201	48.2004	48.1065	56.3372
GD2 (d18:1/22:0)	10.481	8.92476	10.7277	4.21598	4.73971	5.46381	2.57927	2.73574	3.38222	5.49545	5.55576	6.78816
Total GD2	153.927	143.464	173.204	65.5425	71.5859	85.5293	36.8654	36.752	44.3292	81.8861	82.7794	101.134
GD3 (d18:1/16:0)										1.44431	1.65447	1.73152
GD3 (d18:1/18:0)	68.4821	71.2245	78.3655	31.3255	35.3179	41.0819	25.573	38.049	34.9272	51.717	67.4509	75.4553
GD3 (d18:1/20:0)	48.546	48.5769	56.6464	19.6911	24.0129	28.0155	9.34107	12.1089	12.6252	25.9338	28.1692	30.2491
GD3 (d18:1/22:0)	8.77279	8.5916	9.25855	3.79852	4.02638	4.44507	2.71448	6.22256	4.44633	6.473	7.42404	8.07905
Total GD3	125.801	128.393	144.27	54.8151	63.3572	73.5425	37.6285	56.3804	51.9988	85.5681	104.699	115.515
GM1 (d18:1/16:0)							1.15474	0.98152	1.08404	1.71759	1.59849	1.92927
GM1 (d18:1/18:0)	60.4362	59.7862	61.2964	35.1898	41.4129	44.26	28.8918	26.1005	29.5707	66.4522	77.5881	88.3458
GM1 (d18:1/20:0)	134.865	121.825	125.682	61.8371	72.1802	76.3155	56.9473	53.3649	60.4028	93.6651	112.05	123.315
GM1 (d18:1/22:0)	10.9327	10.0005	10.4751	6.37498	7.92648	8.52793	6.73152	7.07733	7.57059	10.2883	12.5335	13.7666
Total GM1	206.234	191.612	197.453	103.402	121.52	129.103	93.7253	87.5242	98.6281	172.123	203.77	227.356
GM2 (d18:1/18:0)	4.22214	4.08071	4.25474	2.12161	2.45575	2.74517	1.64588	1.58292	1.82207	3.07828	3.7236	4.45398
GM2 (d18:1/20:0)	4.01631	3.94417	4.23852	1.93488	2.20696	2.46883	1.54793	1.55138	1.94894	2.67201	3.13838	3.57238
Total GM2	8.23845	8.02488	8.49326	4.05649	4.66271	5.214	3.19381	3.13431	3.77102	5.74653	6.86158	8.02636
GM3 (d18:1/18:0)	1.299	1.51351	1.51602	0.707121	1.04328	1.00595	0.559231	0.558131	0.618168	0.901673	1.16284	1.10255
GM3 (d18:1/20:0)	0.908233	1.00568	1.05174	0.456376	0.620314	0.644931	0.325193	0.347449	0.415446	0.609133	0.772031	0.758453
Total GM3	2.20723	2.51919	2.56776	1.1635	1.66359	1.65088	0.884424	0.90558	1.03361	1.51081	1.93487	1.86101
dhCer 16:0	32.4796	37.5999	31.1212	31.7204	28.738	30.2209	49.1611	63.6944	51.7176	32	30.5556	27.3684
dhCer 18:0	471.481	417.488	404.789	368.57	400.518	385.494	691.441	722.831	659.615	464.667	505.556	533.684
dhCer 20:0	89.9144	87.3167	90.398	55.2452	65.8763	58.2679	78.7501	83.1429	77.6655	58.6667	72.7778	74.2105
dhCer 22:0	25.1126	20.4655	20.686	17.0945	14.1543	13.1302	21.3739	22.7205	21.3514	20	20	20.5263
dhCer 24:0	37.8327	28.6592	30.5348	23.7894	18.8561	18.9139	28.0308	28.8752	27.8893	26	26.1111	26.3158
dhCer 24:1	149.44	88.3477	103.992	51.1723	40.252	26.475	90.3153	83.624	91.9515	85.3333	82.2222	94.2105
Total dhCer	806.261	679.877	681.521	547.592	568.395	532.502	959.072	1004.89	930.19	686.667	736.667	781.053
Cer 14:0	11.0831	13.6107	12.2794	13.546	13.5917	15.5823	16.5069	18.8085	17.8841	8.66667	8.33333	9.47368
Cer 16:0	101.957	140.741	124.238	149.724	117.215	152.158	215.626	283.226	251.603	138.667	113.889	130
Cer 18:0	2375.4	2347.26	2249.76	2546.21	2598.4	2997	3545.74	3715.02	3731.82	2079.33	2325	2717.89
Cer 20:0	150.374	135.399	136.056	157.502	161.058	174.46	218.163	228.029	232.168	144	166.111	198.947
Cer 22:0	104.418	75.1864	81.3262	92.7845	59.8267	57.3798	78.9079	83.1095	86.969	100.667	89.4444	106.316
Cer 23:0	100.846	57.0702	69.6729	61.0748	46.2469	33.3193	86.5887	77.6417	86.007	68.6667	62.7778	77.8947
Cer 24:0	155.851	101.03	120.005	121.447	71.8864	65.3412	129.212	122.009	131.897	134	97.7778	117.895
Cer 24:1	1757.5	1007.01	1229.75	827.726	568.302	371.214	1282.12	984.479	1096.53	906	720.556	994.737
Cer 25:0	37.075	22.8592	29.0574	23.5645	15.7742	14.5397	37.1187	32.6305	35.8355	22.6667	22.7778	28.9474
Cer 26:1	95.5121	61.9902	79.5188	51.1041	35.8314	35.2114	104.922	89.7631	99.6813	48	46.1111	65.2632
Total Cer	4890.02	3962.16	4131.66	4044.69	3688.14	3916.21	5726.18	5645.8	5782.05	3648.67	3648.89	4443.16
MHC 16:0	653.482	381.255	431.861	468.071	325.854	120.115	264.753	221.593	382.431	483.333	447.222	657.368
MHC 18:0	11470.9	5966.31	7498.47	7944.18	4346.53	1519.4	3630.07	3112.67	6433.26	6988	6429.44	9579.47
MHC 20:0	1370.59	823.005	950.908	932.933	614.54	235.694	445.224	393.196	631.298	905.333	855	1244.21
MHC 22:0	3602.4	2137.38	2501.49	2569.65	1878.08	441.055	919.129	967.485	1582.15	2694	2475.56	3646.84
MHC 23:0	5157.4	2993.94	3531.63	3902.86	2816.45	654.298	1448.22	1562.21	2310.4	4076.67	3936.11	5615.26
MHC 24:0	12014.2	5981.68	7852.82	10499.7	6511.03	1701.08	3146.63	3594.72	5561.46	10590.7	10180	14927.4
MHC 24:1	57987.1	32675	38809.6	40951.7	28787.5	7783.55	17518.6	16587.6	26211	40076.7	27444.4	46160.5
Total MHC	92256.2	50958.6	61576.8	67269.1	45280	12455.2	27372.7	26439.5	43112	65812	51761.1	81827.4
DHC 16:0	84.4052	89.9133	77.9079	53.4574	49.811	48.1148	37.8982	47.3938	44.743	120.667	88.8889	98.4211
DHC 18:0	665.719	522.669	512.269	331.182	344.819	246.111	151.803	159.373	180.008	368.667	402.222	518.421
DHC 20:0	3668.17	2016.51	2336.86	1696.96	1291.71	524.979	824.471	819.107	1074.76	1786.67	1884.44	2403.16
DHC 22:0	183.51	145.925	126.898	91.2955	102.339	45.8026	46.7388	46.2525	53.3555	115.333	123.889	142.105
DHC 24:0	595.232	399.014	377.809	285.563	334.734	101.793	139.131	137.555	152.819	452.667	443.889	562.632
DHC 24:1	2545.9	1852.94	1705.31	1095.43	1307.05	463.259	653.479	528.036	607.41	1476.67	1521.67	1744.21
Total DHC	7742.94	5026.97	5137.06	3553.89	3430.47	1430.06	1853.52	1737.72	2113.09	4317.33	4463.89	5470.53
16:0-sulfatide										11.3333	13.3333	16.8421
18:0-sulfatide	1111.01	561.716	711.808	326.637	216.213	99.3957	332.805	318.499	684.945	494.667	438.889	651.579
20:0-sulfatide	592.998	322.45	420.855	217.823	175.347	67.8526	205.688	182.079	348.568	360.667	316.667	464.737
22:0-sulfatide	686.75	431.859	525.39	196.929	181.029	60.5895	192.256	209.204	347.534	316	308.333	405.789
23:0-sulfatide	1207.22	732.976	882.292	340.99	304.817	111.242	335.709	394.466	561.08	567.333	572.778	752.105
24:0-sulfatide	3946.6	2310.99	2893.99	1237.93	985.117	360.745	1095.57	1342.39	1887.84	1924.67	1972.22	2593.16
24:1-sulfatide	16116.4	9368.56	11594.2	4623.55	3831.38	1408.68	4734.77	4791.72	8049.63	7150.67	6544.44	8660.53
OH-18:0-sulfatide	64.8162	37.771	41.1573	19.4876	17.1625	10.1104
OH-20:0-sulfatide	133.563	98.9631	103.847	66.8393	59.8976	52.1817	133.943	104.355	105.155	74	81.1111	98.9474
OH-22:0-sulfatide	800.14	502.157	547.525	225.178	225.892	111.66	344.413	297.783	419.452	314	303.889	366.842
OH-23:0-sulfatide	1758.33	1186.73	1287.32	523.522	551.111	278.96	922.436	781.508	1019.85	750.667	747.222	940.526
OH-24:0-sulfatide	4205.27	2562.33	2956.34	1260.67	1150.57	550.724	1920.86	1821.22	2339.28	1844.67	1777.78	2318.42
OH-24:1-sulfatide	3688.97	2236	2488.14	945.067	905.3	418.221	1625.03	1250.16	1846.99	1322	1221.11	1524.21
Total sulfatide	34312.1	20352.5	24452.9	9990.37	8609.47	3535.49	11843.5	11493.4	17610.3	15126	14290.6	18791.6
Sphinganine (d18:0)	9.41286	9.36121	7.9761	8.37898	8.89274	7.02671	6.67232	7.43155	6.9343	10	11.875	10
Sphingosine (d18:1)	81.7274	92.3617	68.8169	59.5683	68.0619	51.2293	64.2666	45.4774	50.9295	54	56.1111	55.2632
Sphingosine (d20:1)	21.9081	20.9902	21.8105	16.8963	21.2237	19.8637	15.6353	13.6228	15.2076	14.2857	15.625	13.6842
CE 18:1	932.865	899.305	762.163	811.969	955.734	1132.44	6907.95	4751.66	3365.19	274.936	448.731	308.493
CE 18:2	703.348	1097.59	597.566	855.472	839.021	874.638	2882.95	2759.95	2397.27	338.001	862.076	292.865
CE 20:3	269.61	272.876	252.08	235.569	287.738	315.206	2068.78	963.786	865.45	82.0092	103.181	84.3818
CE 20:4	2091.55	2415.76	1806.73	3083.07	3361.67	3038.12	4781.39	4770.29	3426.78	710.131	810.985	851.411
CE 22:6	980.521	1068.1	998.126	1397.74	1531.11	1765.61	2689.81	2816.74	2403.8	268.104	252.545	315.903
Total CE	4977.89	5753.63	4416.67	6383.82	6975.27	7126.02	19330.9	16062.4	12458.5	1673.18	2477.52	1853.05
Cholesterol*	1.62362	1.4978	2.32096	1.49779	2.06776	1.70055	3.74021	1.8696	2.00957	0.862962	0.56	0.499087
DG (16:0_20:4)	40.4679	32.214	30.0349	12.151	14.619	21.3555	34.1553	25.4155	39.1535	17.5612	36.5434	34.451
DG (16:0_22:6)	16.5612	14.0921	14.704	10.0729	10.7391	12.2798	14.6085	14.6544	17.4712	12.8427	13.498	15.3896
DG (18:0_16:0)	63.6401	51.2846	30.277	22.87	24.6818	28.2135	49.4836	34.3082	32.9648	41.8473	67.0965	57.653
DG (18:0_18:1)	277.207	264.36	150.083	27.0026	58.4774	91.6929	142.647	73.4557	109.559	95.1908	178.577	123.344
DG (18:0_18:2)	24.0114	18.1379	11.3495	1.44455	2.51524	6.58581	13.1281	6.34794	10.5627	6.82072	14.5266	11.0239
DG (18:0_20:3)	73.4646	66.411	53.0575	2.97407	11.9295	21.7538	45.7384	12.8862	30.5971	23.7758	61.6098	50.1295
DG (18:0_20:4)	276.037	227.72	202.636	67.3986	106.235	130.725	236.729	138.761	215.438	124.923	220.691	224.072
DG (18:0_22:4)	31.5179	25.4853	17.7353	4.7319	7.98319	12.1492	24.7745	13.2709	20.5474	12.4884	21.3869	17.5876
DG (18:1/18:1)	170.201	131.117	75.0691	26.806	27.8728	58.3994	102.3	69.9933	100.763	54.052	124.199	95.7354
DG (18:1_16:0)	344.11	327.463	228.385	62.7795	95.1052	143.963	216.668	141.155	213.492	133.869	244.628	171.579
DG (18:1_20:4)	30.4303	25.043	24.0644	9.97038	14.5419	17.3268	30.445	27.3381	36.3689	13.4385	24.9066	25.9143
Total DG	1352.79	1186.82	840.261	248.202	375.063	545.399	914.358	558.69	829.826	537.995	1011.57	829.89
GlcCer(d18:1/16:0)	4.24887	6.23643	5.83847	8.38394	6.53418	9.53548	3.38889	5.67868	4.825	13.58	7.77514	10.7494
GlcCer(d18:1/18:0)	13.7105	24.0361	28.4911	61.3219	70.5216	96.0924	153.006	141.248	308.145	212.311	122.292	230.909
GlcCer(d18:1/20:0)	3.28384	3.37666	4.34831	6.53249	8.03479	9.14648	5.38889	5.92743	6.31	6.59309	4.88586	6.64869
GlcCer(d18:1/22:0)	1.41883	2.74604	2.40429	3.41151	3.0933	3.90747	2.11111	3.68989	2.225	2.677	3.26065	2.60871
GlcCer(d18:1/23:0)	1.82751	1.0423	1.26195	0.978133	1.42666	0.83101	1.28333	1.44512	1.495	1.41399	1.55557	1.188
GlcCer(d18:1/24:0)	1.54134	1.84489	2.56083	1.33309	1.61757	1.84062	1.63333	1.94686	1.895	1.9512	1.75572	2.14347
GlcCer(d18:1/24:1)	8.76475	2.7078	2.32857	0.988519	5.9515	4.10135	2.85556	2.05953	8.675	8.89273	6.20892	4.32647
Total GlcCer	34.7957	41.9902	47.2335	82.9496	97.1796	125.455	169.672	162	333.545	247.419	147.733	258.573
GalCer(d18:1/16:0)	59.7738	37.8109	43.3391	19.131	17.0421	8.48814	28.5556	24.8335	38.1	33.7059	25.5837	39.0836
GalCer(d18:1/18:0)	2417.09	1593.23	1704.57	832.043	587.732	333.152	1262.06	1026.09	1567.05	1382.93	1101.39	1720.88
GalCer(d18:1/20:0)	105.256	99.7605	91.7614	47.5002	40.8343	30.3635	93.8889	85.3703	94.75	76.9304	72.0919	83.7945
GalCer(d18:1/22:0)	104.603	102.882	88.0505	50.4914	44.5671	32.9733	93.5556	96.0489	105.85	92.4927	85.3393	97.9873
GalCer(d18:1/23:0)	99.4448	101.98	90.0886	50.2876	48.5305	35.4438	102.222	101.719	108.6	92.5057	83.9917	96.2826
GalCer(d18:1/24:0)	1483.28	1134.95	1161.65	560.871	491.052	309.343	945.333	896.812	1108.95	1014.46	768.886	1094.67
GalCer(d18:1/24:1)	17473.4	13179.7	13711.3	6601.29	5897.81	3662.67	10762.3	9467.16	12510.5	12109.1	9159.47	12880.3
Total GalCer	21742.8	16250.3	16890.7	8161.61	7127.57	4412.43	13287.8	11698	15533.6	14802.2	11296.7	16013

## Sheet: Raw data
# All lipids are in pmol/mg protein *Relative amount only for cholesterol
	BrainRegion	ID	Group	PC 30:0	PC 32:0	PC 32:1	PC 32:2	PC 34:1	PC 34:2	PC 34:3	PC 34:4	PC 36:1	PC 36:2	PC 36:3	PC 36:4	PC 36:6	PC 38:4	PC 38:6	PC 38:7	PC 40:6	PC 40:7	PC 40:8	PC 42:7	PC(O-32:1)/PC(P-32:0)	PC(O-34:1)/PC(P-34:0)	PC(O-34:2)/PC(P-34:1)	PC(O-36:0)	PC(O-36:1)/PC(P-36:0)	PC(O-36:2)/PC(P-36:1)	PC (O-36:4)/PC(P-36:3)	PC(O-38:3)/PC(P-38:2)	PC(O-38:4)/PC(P-38:3)	PC(O-38:5)/PC(P-38:4)	PC(O-38:6)/PC(P-38:5)	PC(O-40:7)/PC(P-40:6)	Total PC	Total ether PC	SM 32:1	SM 34:0	SM 34:1	SM 34:2	SM 35:1	SM 36:1	SM 36:2	SM 37:1	SM 38:1	SM 38:2	SM 40:1	SM 40:2
1	Occipital cortex	C1	Control	6050	26770	7200	80	37220	3530	280	60	9850	4980	1180	5410	50	4040	8670	130	2630	810	70	40	70	840	70	90	720	200	30	50	110	40	20	510	121810	2750	50	20	1620	20	130	9150	1840	100	4630	120	300	60
2	Occipital cortex	C2	Control	6940	31430	8410	160	41120	5080	480	70	12690	5840	1530	5710	90	4080	11740	200	3280	1140	110	60	110	1050	90	110	850	250	40	60	140	40	40	560	143470	3330	70	40	2970	30	160	12870	2520	110	5960	130	370	90
3	Occipital cortex	C3	Control	5650	36930	6270	90	39840	4480	310	60	11020	5480	1030	5970	50	3680	7420	100	1880	800	80	50	130	850	70	90	720	210	30	50	130	30	20	710	134240	3040	50	30	3100	30	140	17430	3150	100	6160	130	390	140
4	Occipital cortex	C4	Control	7270	23510	9170	50	49730	3920	230	60	23350	11800	600	5240	30	3670	5560	60	1330	610	60	30	320	1380	100	140	1150	620	30	200	90	70	10	570	150970	4690	150	40	7170	80	280	22520	6030	130	4120	170	1100	680
5	Occipital cortex	C5	Control	7560	34820	9070	110	52860	8960	370	50	15500	11170	1650	6560	40	3620	9350	80	1840	620	70	30	180	1170	130	130	1010	380	40	140	130	30	20	570	168240	3930	100	40	6070	70	250	19460	4090	150	4590	130	750	340
6	Occipital cortex	C6	Control	7370	24100	10140	100	50170	4820	350	80	25240	12560	960	6190	50	4660	6140	70	1500	500	60	20	250	1210	110	120	1060	550	30	190	130	60	10	510	159310	4220	130	60	7800	80	290	24110	5720	150	4900	160	1160	570
7	Occipital cortex	C7	Control	10740	17540	13130	150	48980	6040	360	70	25530	17130	1110	4170	40	3000	6060	90	1390	720	80	30	600	1810	190	210	1310	840	40	310	130	90	20	520	162440	6080	200	40	7460	80	330	18070	3970	110	1880	100	780	660
8	Occipital cortex	C8	Control	5680	16280	6220	80	37460	3560	260	50	21280	9210	850	3910	50	2470	6890	100	1710	840	60	60	250	1040	90	140	820	420	30	190	90	40	20	640	120760	3750	100	40	4780	40	220	19470	3500	130	3180	100	680	400
9	Occipital cortex	C9	Control	6940	25140	8560	240	53000	9300	650	70	14220	9320	2010	6150	50	3790	9840	140	2860	1010	140	60	150	1110	160	90	820	310	50	80	120	40	40	860	157340	3830	70	30	3330	30	190	15740	2780	130	5210	110	350	140
10	Occipital cortex	C10	Control	9680	17820	10170	100	50960	4290	280	80	26120	14310	740	5150	40	4250	5170	70	1280	590	70	40	470	1380	150	170	1180	640	40	220	120	80	10	740	156380	5190	140	30	5620	70	230	18600	5630	130	4070	180	900	550
11	Occipital cortex	C11	Control	4820	29340	4840	30	34190	2560	270	70	10880	3710	780	9020	50	6640	8300	110	2460	780	80	30	40	610	40	100	360	80	40	30	170	40	20	490	120980	2030	40	50	2280	20	110	15560	2280	120	5730	120	220	30
12	Occipital cortex	C12	Control	9230	24070	8470	100	50180	6170	310	50	21330	12890	1250	5050	50	2470	8990	90	1680	840	70	40	280	1400	140	150	890	510	40	240	120	60	30	670	157870	4530	120	50	5800	60	320	20370	3630	170	2590	110	760	470
13	Occipital cortex	C13	Control	5430	20490	5600	60	38330	3560	280	50	12600	5240	720	6760	50	4890	9840	110	2840	880	70	50	60	630	50	80	860	150	30	40	110	30	20	610	120520	2660	50	40	2650	20	120	12890	2450	110	4890	120	260	70
14	Occipital cortex	C14	Control	5850	23490	6220	170	30910	3780	350	80	12280	5190	980	5410	60	3450	5060	120	1240	670	60	40	130	780	80	80	990	190	40	50	120	40	20	670	108590	3200	80	30	3120	30	130	15860	3150	120	5980	150	290	90
15	Occipital cortex	C15	Control	6730	32190	8810	150	43240	5230	250	40	14790	9650	880	5150	30	2980	6630	90	1440	620	40	30	220	960	110	100	1350	330	40	120	80	40	20	610	142960	4000	110	40	6250	70	230	17660	4280	120	4530	130	490	260
16	Occipital cortex	C16	Control	8710	12990	10110	120	47240	3650	170	50	24170	11770	630	3360	20	2240	3540	40	800	370	40	30	570	1180	110	130	1730	410	30	170	50	50	10	780	135250	5220	180	30	8400	90	250	20710	5780	140	2540	160	950	770
17	Occipital cortex	C17	Control	8800	28010	8300	160	38740	4930	320	60	10840	5710	810	5530	90	3200	9460	140	2240	740	70	30	130	780	90	90	1060	170	50	50	100	30	50	650	131430	3250	70	60	3120	30	170	14370	2300	110	3900	100	270	110
18	Occipital cortex	C18	Control	6070	23000	6870	80	42100	3430	210	60	16940	8050	690	7010	50	4610	9190	100	2350	840	80	40	200	790	70	110	1120	260	40	90	90	50	20	660	135270	3490	80	40	3920	40	170	17870	3180	150	5510	130	430	210
19	Occipital cortex	C19	Control	5870	16630	5520	100	34680	3260	250	40	22300	8420	750	3380	40	1820	6750	70	1460	720	70	50	270	880	110	130	1560	410	30	140	50	40	20	780	116610	4440	110	30	5130	40	200	16990	2550	130	2530	70	480	300
20	Occipital cortex	C20	Control	6880	34740	7200	150	44540	5960	430	70	12810	7450	1230	6190	70	3440	8560	110	1990	820	110	30	140	840	110	100	1360	280	50	70	100	40	30	920	146800	4050	80	30	3410	30	160	15960	2390	170	4720	120	300	140
21	Occipital cortex	C21	Control	4380	41710	4390	100	29600	3830	310	50	5500	3860	1030	5470	50	3130	7310	90	1810	710	80	30	90	610	60	90	900	150	40	40	90	20	20	710	116270	2820	50	70	2740	30	130	15070	2470	150	4610	120	180	70
22	Occipital cortex	PD1	IPD	5860	22720	6970	70	39040	4140	240	40	17810	8940	790	3880	20	2520	4750	50	930	410	30	20	210	1070	90	120	960	360	30	150	90	40	10	620	122990	3760	90	30	5670	60	220	20320	4740	110	3760	110	830	410
23	Occipital cortex	PD2	IPD	6820	22900	8120	50	42290	3190	220	70	14990	8280	400	5540	40	3700	6640	80	1440	540	30	40	190	950	70	100	830	300	30	100	90	40	20	510	128600	3220	100	30	3760	40	180	15380	3810	120	4410	160	790	340
24	Occipital cortex	PD3	IPD	5620	23540	5620	50	35430	2940	190	50	8420	4110	750	5750	60	3420	8790	100	2330	710	50	40	90	770	40	90	680	140	40	40	120	20	30	540	110560	2600	50	20	1810	20	110	10920	1680	90	3830	80	280	90
25	Occipital cortex	PD4	IPD	6240	16640	6660	60	35040	2930	180	50	17010	7700	530	3930	30	2440	3680	50	800	330	20	20	330	1030	80	120	980	340	30	140	100	40	10	570	108100	3760	120	20	4190	50	210	13670	3130	90	2680	110	730	460
26	Occipital cortex	PD5	IPD	8040	24730	8590	80	50370	4450	280	60	19610	11270	910	6250	40	4200	7790	90	1750	670	40	40	240	1210	90	110	1100	450	30	150	120	60	20	700	153540	4270	110	30	4570	50	210	17000	3990	110	3620	130	650	360
27	Occipital cortex	PD6	IPD	5580	32220	5540	60	42820	5120	290	50	9770	5410	1190	6980	40	4610	8020	70	2000	560	50	20	60	680	50	90	580	120	30	40	140	20	20	540	132770	2380	60	40	3060	40	150	16070	3360	130	6610	160	290	70
28	Occipital cortex	PD7	IPD	6460	29900	9100	150	41350	3830	380	80	12650	6370	740	8260	70	4510	9560	170	1960	970	90	50	180	920	70	70	500	250	40	70	120	50	20	740	139680	3030	70	30	2560	30	90	13310	2370	70	4610	110	320	150
29	Occipital cortex	PD8	IPD	8210	21130	9810	40	56280	3830	190	50	26560	12330	650	4110	20	3020	3320	40	820	320	30	20	500	1600	120	130	1430	560	30	220	100	60	10	950	156450	5700	190	20	8810	120	360	23730	7380	160	3030	170	1440	750
30	Occipital cortex	PD9	IPD	4590	30790	6490	70	42110	3710	220	60	6800	4590	580	8100	40	4740	6450	90	1790	530	40	30	80	680	50	70	530	140	30	50	130	20	20	730	124320	2520	70	40	2820	30	120	13330	1930	90	4570	110	360	70
31	Occipital cortex	PD10	IPD	6770	31010	7350	80	48510	3810	250	70	10110	6140	790	8750	60	4480	11940	120	3260	1050	70	50	90	730	60	70	460	130	40	40	110	30	30	760	147190	2550	60	40	2560	20	110	11940	1370	80	2910	50	270	90
32	Occipital cortex	PD11	IPD	5240	22510	4960	50	32170	2830	180	50	7750	4410	560	4710	40	2900	7560	90	2020	630	40	40	80	630	50	70	370	130	30	40	80	20	30	520	100790	2050	90	60	3210	40	90	8840	1290	80	2850	70	330	110
33	Occipital cortex	PD12	IPD	8440	37750	6900	110	35780	3630	230	70	12720	5350	700	5770	70	3390	8830	110	1930	790	60	40	170	1010	90	130	620	180	60	80	140	30	40	520	135720	3070	80	30	3230	30	170	13880	2650	120	4360	100	350	160
34	Occipital cortex	PD13	IPD	6020	30040	4730	60	32230	3110	230	60	12860	4870	770	4930	70	2720	8510	110	2140	990	80	50	120	820	60	100	1090	170	40	60	100	30	30	560	117750	3180	90	40	3680	40	160	13960	2750	100	3250	90	470	210
35	Occipital cortex	PD14	IPD	6390	24500	7840	110	45970	4250	320	100	8220	4580	910	11090	70	6140	8790	130	2220	740	70	20	60	680	40	60	760	110	50	20	150	30	20	840	135280	2820	60	30	2030	30	100	14460	2600	90	5170	150	190	40
36	Occipital cortex	PD15	IPD	7980	26670	8390	100	43880	4140	250	60	15080	8190	750	4510	50	3080	8130	90	2080	710	60	50	270	900	80	100	1270	260	30	90	80	40	20	660	138050	3810	110	30	4330	60	180	16210	5010	120	3960	150	540	320
37	Occipital cortex	PD16	IPD	5320	18060	4710	80	30410	2150	220	70	5130	3270	710	5340	90	2960	8900	140	2670	940	100	40	70	520	40	70	680	80	30	30	70	20	30	610	93550	2250	70	70	2540	30	90	8940	1100	70	2360	60	220	60
38	Occipital cortex	PD17	IPD	7970	14910	6980	180	32370	4390	390	80	14280	6900	880	4150	70	2600	5700	90	1370	600	70	30	150	990	150	100	1280	350	60	90	120	60	30	590	107940	3960	120	30	3540	40	190	12660	3340	130	3210	120	320	190
39	Occipital cortex	PD18	IPD	5720	22950	5190	70	34850	2870	170	60	5280	3980	540	6290	70	3720	8650	110	2580	820	70	40	60	590	40	90	860	80	40	30	100	20	30	660	106600	2600	50	30	2150	20	100	11810	1630	100	4360	90	150	40
40	Occipital cortex	PD19	IPD	4540	30730	5900	120	38400	4500	280	60	4300	3530	790	8050	50	4080	6780	100	1650	590	80	20	60	510	50	60	730	110	40	30	110	20	20	630	116920	2380	80	90	4530	90	120	14500	2660	80	4170	120	230	60
41	Occipital cortex	PD20	IPD	4810	27650	4100	70	30500	2830	180	50	7680	3610	920	6700	50	3430	8040	80	2030	720	50	30	30	510	40	80	760	100	40	30	90	20	20	580	105820	2310	70	60	2610	40	130	12050	1890	120	4100	130	180	40
42	Occipital cortex	PD21	IPD	4780	34530	4160	90	29760	3410	290	50	6200	3380	570	6470	50	3260	8140	100	1820	820	80	30	40	430	50	60	640	80	40	20	80	20	20	510	109970	1990	60	60	3300	30	100	12040	1970	80	3330	70	130	40
43	Occipital cortex	PG1	PD-GBA	5860	28690	5920	30	32640	3100	230	40	12010	5300	820	4670	40	3040	6650	90	1460	550	40	30	160	830	70	80	750	210	30	70	100	30	20	500	114040	2840	90	40	3960	40	170	16580	3800	110	5160	130	520	240
44	Occipital cortex	PG2	PD-GBA	3040	17170	4300	50	32420	4380	210	30	4770	3740	850	5820	20	3640	5130	50	1350	340	50	10	50	450	40	40	440	100	20	20	90	20	10	450	89110	1730	50	70	3260	60	80	10410	1640	60	3280	80	320	80
45	Occipital cortex	PG3	PD-GBA	7070	36620	8200	80	43930	4020	310	70	10140	5780	770	8060	60	4720	9430	120	2450	700	50	50	90	960	70	120	760	210	40	60	150	40	30	570	145730	3090	60	20	2000	30	120	11620	2160	110	4660	120	240	80
46	Occipital cortex	PG4	PD-GBA	6910	22090	8880	140	43520	5340	450	80	13250	6750	1200	7690	60	4960	7710	130	2000	760	80	40	150	1160	100	100	880	310	50	80	170	50	20	650	135720	3700	90	30	3340	40	160	17210	3790	140	7420	180	410	130
47	Occipital cortex	PG5	PD-GBA	6170	28820	7330	70	41620	3530	240	40	10120	6400	580	5890	50	3610	10120	110	2280	730	70	40	140	780	60	90	630	200	30	60	100	30	20	540	130500	2670	60	30	2760	30	120	11800	2210	80	3230	80	380	170
48	Occipital cortex	PG6	PD-GBA	6270	34060	7380	60	44610	3510	280	70	12310	5960	680	6760	70	4120	9000	130	2330	770	50	40	130	930	60	90	740	200	40	70	130	40	30	610	141510	3060	80	30	2820	30	160	14650	2770	110	5460	140	340	130
49	Occipital cortex	PG7	PD-GBA	6300	40380	7370	80	42740	4640	340	60	12210	6330	900	6390	60	3980	9520	130	2620	850	70	50	160	970	90	110	730	250	40	70	130	40	20	600	148200	3200	70	30	2810	20	130	15190	2510	100	5220	100	310	110
50	Occipital cortex	PG8	PD-GBA	7190	40070	7640	40	53800	3880	340	60	13400	7200	1080	8630	50	4830	9880	80	2110	730	50	40	90	860	50	100	670	210	30	70	130	30	10	790	164140	3060	80	50	3620	30	170	16720	3110	120	5450	130	470	180
51	Occipital cortex	PG9	PD-GBA	7410	23460	7940	70	44880	4070	220	40	17310	9470	710	4260	30	2500	7050	70	1590	720	60	30	220	940	70	110	780	270	20	120	70	30	10	690	135200	3330	120	40	5580	50	220	17260	3570	110	2340	90	680	390
52	Occipital cortex	PG10	PD-GBA	6840	22570	6550	110	42750	4380	280	60	16340	8050	990	4450	70	2580	8500	100	1890	910	90	60	260	1140	100	100	900	310	40	120	100	40	30	810	131510	3960	130	60	5960	80	220	16560	3970	130	3680	130	880	460
53	Occipital cortex	PG11	PD-GBA	9140	34410	9810	100	48410	4700	310	80	24550	12030	750	6250	40	4930	7090	90	1720	740	80	50	370	1290	130	160	980	530	40	170	150	80	20	700	169900	4620	120	30	4860	60	220	18470	5300	150	4890	210	750	420
54	Occipital cortex	PG12	PD-GBA	9710	16300	10010	110	47970	4900	270	70	28160	14220	1030	4340	30	3200	5080	50	1080	590	80	30	410	1220	140	140	740	570	20	230	80	80	10	470	151340	4110	150	30	7050	80	240	21820	6010	130	3510	170	900	630
55	Occipital cortex	PG13	PD-GBA	4370	19690	6320	90	43440	5130	320	60	8300	4530	1040	8220	40	4530	5870	90	1490	570	80	20	60	740	60	70	870	130	50	20	140	30	20	710	117060	2890	60	50	3290	50	140	14880	2940	120	6290	180	360	80
56	Occipital cortex	PG14	PD-GBA	5970	28290	7220	150	34570	3240	230	60	12000	5530	630	4580	60	3190	7240	140	1870	720	50	50	140	850	80	100	1030	200	30	70	100	30	30	590	119010	3250	70	30	2630	30	130	12860	2450	100	4470	110	290	110
57	Occipital cortex	PG15	PD-GBA	4700	23420	5430	70	40560	3830	290	50	11130	4720	920	7820	60	4870	10630	120	3410	1020	80	60	60	750	50	100	960	150	40	40	140	30	30	780	126340	3150	50	30	2780	30	150	16090	2780	130	6580	160	290	70
58	Occipital cortex	PG16	PD-GBA	5940	17900	6990	130	34800	3910	300	70	10350	4220	660	7410	60	4380	8240	130	2370	760	70	40	70	670	60	80	860	110	50	30	120	30	30	470	111320	2580	50	30	2460	30	110	12980	2470	100	5440	120	190	40
59	Occipital cortex	PG17	PD-GBA	7450	31910	7310	60	41010	3310	220	40	23330	11010	760	3940	40	2170	7610	60	1430	640	50	40	300	1150	110	120	1610	480	30	190	70	60	20	740	147230	4880	120	20	5900	60	270	19340	4360	140	2480	120	810	460
60	Occipital cortex	PG18	PD-GBA	6000	16230	6800	100	35590	3390	170	50	20370	8840	740	3420	40	2120	5750	80	1440	700	90	30	280	950	100	100	1420	390	30	150	50	50	20	710	116180	4250	140	40	7870	80	270	20250	5230	140	3920	140	810	440
61	Occipital cortex	PG19	PD-GBA	5290	27130	5810	40	41050	3580	230	60	9610	3740	550	8240	60	4500	9020	100	2580	730	50	30	50	810	50	80	1080	130	50	30	150	30	40	760	125660	3260	70	30	3230	40	180	14230	2980	150	5170	170	220	60
62	Occipital cortex	PG20	PD-GBA	4970	37580	5220	90	33050	3230	240	60	12260	6570	880	5330	50	3030	6880	90	1430	730	70	40	150	730	70	100	1190	250	40	80	110	50	20	790	125400	3590	90	30	5050	50	180	18210	3820	130	4700	130	340	200
63	Occipital cortex	PG21	PD-GBA	4140	32750	4870	80	31010	2230	130	50	4330	4180	600	6290	40	3080	8740	120	1730	990	80	40	90	610	40	70	880	140	50	40	100	40	30	620	108190	2710	80	40	3680	30	170	16290	3380	120	2590	90	180	100
64	Middle temporal gyrus	C1	Control	4606	30670	6447.5	72.75	41895	3422.5	327.275	70.375	9177.5	4167.25	1360	6552.5	53.45	4582.25	6930	133.875	2295	798.5	73.475	28.445	60.775	802	55.4	87.025	757.25	181.775	35.2525	24.5	122.375	47.38	18.23	317.125	126173	2509.09	72.375	47.3475	3604.25	45.2625	146.475	12705	2537.75	90.95	4765.25	147.95	439.775	91.45
65	Middle temporal gyrus	C2	Control	5245	25910	7425	125.175	52775	4471.75	355.175	69.675	13262.5	6987.5	1606.25	6917.5	43.6275	4631.5	6455	106.925	1630.5	779.25	69.75	27.8125	128.85	935	66.25	62.6	899	274.25	34.7625	44.19	105.675	70.95	13.3925	432.1	141962	3067.02	97.075	31.1675	4829	66.275	159.25	15605	3942.5	89	5177.5	139.6	430.375	162.075
66	Middle temporal gyrus	C3	Control	4837.25	28537.5	5982.5	86.925	46137.5	4386.5	374.575	68.15	9415	4579.5	1384.25	7775	43.7375	4938.5	5481.5	89.55	1688.25	615.25	53.7425	22.7625	60.975	730	51.12	73.95	688.5	164.975	39.79	19.3775	120.1	41.61	15.0925	419.55	128923	2425.04	53.775	40.655	3334.25	47.795	128.45	16162.5	3493.5	93.475	6432.5	156.5	393.375	80.5
67	Middle temporal gyrus	C4	Control	5262.5	31035	6750	32.2675	55175	3605	250.95	61.05	9302.5	4761.75	731.5	10682.5	35.87	8047.5	7102.5	79.575	2388	572.5	50.585	19.5925	40.7925	570.25	31.115	66.475	539.5	121.675	33.8775	18.2325	110.925	37.7375	11.28	354.175	147882	1936.03	106.375	48.935	4566.5	96.25	135.025	18015	3526.5	99.35	5732.5	195.525	442.925	99.975
68	Middle temporal gyrus	C5	Control	5280	37937.5	6737.5	76.825	57725	7492.5	338.625	42.5775	9655	6665	1437	7127.5	38.155	3824	8112.5	74.875	2019.5	557.25	55.5	23.4425	79.1	892.5	83.4	79.175	907	218.1	40.2025	35.2125	111.675	33.6575	20.5475	442	158163	2942.57	51.86	17.7925	3162.5	32.09	162.6	14957.5	2663	116.2	5460	125.15	350.775	109.35
69	Middle temporal gyrus	C6	Control	7937.5	38070	9925	85.775	56550	5432.5	597.25	98.6	22187.5	9342.5	1463	10015	43.45	6897.5	7135	89.225	1981.75	735.5	76.1	24.2975	157.125	1246.25	117.45	94.975	1076.5	388.05	57.4	77.75	160.075	69.025	10.4575	469.55	182612	3924.61	103.375	27.73	9142.5	64.3	209.975	26987.5	6672.5	131.15	8700	222.8	816	321.975
70	Middle temporal gyrus	C7	Control	5952.5	27467.5	7860	117.9	45287.5	4459.5	427.075	84.15	6716.5	4583	1335	8102.5	62.325	5318.25	6017.5	139.1	1770.5	691.75	63.65	26	93.05	1020.5	84.9	87.175	794.25	200.225	70.95	29.1825	170.825	60.35	25.5225	411.35	129530	3048.28	98.975	35.675	3897.25	50.78	163.9	11895	2359.5	94.125	4379.5	129.925	304.025	86.275
71	Middle temporal gyrus	C8	Control	5504.75	34592.5	6867.5	69.35	50435	4160.75	393.75	80.525	9060	4918.5	1133	8702.5	49.5875	5820	6200	109.55	1882.25	651	53.375	31.295	62.475	768.25	58.475	68.175	637	152.25	48.9925	25.1875	132.3	47.6575	15.0775	449.325	143180	2465.16	60.975	34.0925	2837.5	27.985	133.95	15847.5	2724	108.6	5722.5	153.375	247.525	52.1
72	Middle temporal gyrus	C9	Control	4754.5	18637.5	6337.5	137.725	45892.5	6032.5	517.25	49.6175	11635	7047.5	1762.5	5013.75	26.39	3365	3493	66.075	1055.75	449.8	54.725	16.64	148.125	902	116.4	59.2	746	268.15	44.7225	46.7275	91.35	49.395	11.7075	466.5	119296	2950.28	76.725	20.245	4591	47.0425	167.95	16655	3875	103.025	4968.25	151.45	462.5	169.575
73	Middle temporal gyrus	C10	Control	4164.5	31005	5644.5	60.35	40975	3273.5	248.5	65.35	4164.5	3241	790	7135	42.575	4822.5	4755.5	95.85	1667.25	534.5	70.825	18.925	50.775	738.5	48.2575	68.15	675.25	127.55	54.36	14.13	148.775	38.6825	21.435	356.2	115117	2342.07	74.35	23.87	4288.5	56.1475	139.85	18555	3051.75	106.525	5705	151.8	273.5	59.925
74	Middle temporal gyrus	C11	Control	3258.5	24890	5065.25	26.685	40982.5	2838.75	235.525	52.1	4445	3511	884.75	7865	29.8875	6302.5	4257.75	72.175	1641.75	456.925	46.385	11.31	30.9075	475	27.7625	62.4	445.5	102.275	27.9025	13.0775	100.6	34.0025	7.3175	280.9	108481	1607.64	53.625	46.0975	3206.5	30.405	87.55	17765	2319.75	72.375	5200	126.275	316.725	58.15
75	Middle temporal gyrus	C12	Control	8000	41117.5	10077.5	101.15	61650	7355	539.2	83.075	13380	7507.5	1399.75	11032.5	67.325	6375	9070	128.225	2313.25	837.25	76.25	28.115	90.075	1272.75	120.05	89.55	1067.25	247.35	93.1	31.345	202.9	44.1125	27.57	449.25	184874	3735.3	70.325	23.435	4133.75	40.215	191.75	19732.5	4096.75	160.825	7850	209.35	338.375	79.525
76	Middle temporal gyrus	C13	Control	4500.25	28950	6290	57.725	44377.5	3408.75	378.05	70.6	10182.5	3841.75	798	9215	45.355	6455	6705	93.65	2188	654.75	55.5	21.1175	48.4625	647.25	39.6675	58.2	505.125	114.35	38.745	14.8175	125.5	32.77	12.02	482.55	130408	2119.46	63.2	41.8475	4006.25	35.19	112.2	15610	2730	92.525	5485	161.275	322.525	54.225
77	Middle temporal gyrus	C14	Control	6717.5	20807.5	8757.5	145.225	43820	4766.5	512.25	77.925	14050	7115	1266	5497.5	67.625	4073.25	6840	136.2	1956.5	899.25	66.575	49.21	211.275	994.75	109.225	79.925	823	302.25	52.5	56.525	107.15	48.885	14.1475	439.825	130861	3239.46	94.85	16.215	5043	38.615	159.85	14800	2907.25	89.875	4308.5	130.4	494.525	199.225
78	Middle temporal gyrus	C15	Control	4353.25	22450	7395	103.7	45130	4900.25	330.775	51.38	3819.5	4988.25	1020.5	6520	35.5575	3813.75	4852.75	90.875	1453.25	521.75	40.6125	23.5625	55.725	793.5	68.15	57.15	674.25	161.775	49	23.275	118.9	27	16.5125	507	114447	2552.24	130.125	41.0825	7135	163.65	157.575	15495	2942	91.9	6165	162.4	348.65	108.85
79	Middle temporal gyrus	C16	Control	6995	31032.5	9160	104.75	64175	5587.5	354.95	86.3	10870	6075	973.5	10905	59.575	6705	7435	111.275	2227	726.5	63.9	32.2775	69.65	940.75	64.925	81.75	837.75	174.8	62.575	24.585	164.125	31.265	17.5925	683.75	166834	3153.52	66.125	24.5075	3539.25	36.1225	135.25	15922.5	2625.5	100.95	6000	167.675	341.8	73.65
80	Middle temporal gyrus	C17	Control	6452.5	52207.5	8475	144.125	49855	5480	487.6	103.9	7333	4929.75	1387.25	7995	103.225	5357.5	7647.5	169.375	2408.25	800.25	67.525	30.8525	61.5	1014	85.575	80.725	778.75	174.425	73.8	18.345	158.325	34.715	27.6725	609.5	164552	3117.33	71.75	32.05	2875.75	31.5525	142.3	15787.5	2366	129.375	6080	155.6	254.225	35.5175
81	Middle temporal gyrus	C18	Control	3297.25	24380	4857.25	43.1475	51625	3301	290.325	51.3775	14500	6705	937	7920.75	27.6	5838.25	5167.5	58.9975	1706	686.65	66.75	37.15	125.975	733.75	52.475	64.59	721	240.65	34.3375	52.7975	126.65	40.07	6.5835	596.425	134292	2795.3	111.3	54.7425	7719.75	80.8425	176.85	16090	2865.75	104.825	4564	118.925	625.8	197.75
82	Middle temporal gyrus	C19	Control	8532.5	16785	10932.5	104.925	60425	5807.5	448.6	49.7825	26547.5	12012.5	1450.5	3878.5	20.93	2480	4466.5	58.6	1180.5	549.5	44.3775	40.435	543.75	1663.25	174.3	134.35	1303	670.75	42.1825	156.5	94.95	57.925	9.1475	746.25	161412	5596.35	154.9	27.2375	10152.5	62.875	291.175	26372.5	5083.75	129.525	3559.75	139.85	1010	566.75
83	Middle temporal gyrus	C20	Control	5287.5	19937.5	6955	104.275	59575	6132.5	510.65	56.525	13897.5	7762.5	1704	6832.5	53.5075	4401.75	6727.5	103.4	2002.5	707.25	92.9	30.435	149.8	1062.5	98.975	81.525	885.25	312.625	56.725	49.3375	126.95	38.375	16.8175	703.75	146457	3582.63	71.25	17.655	3969.75	31.245	153.225	17772.5	2562.5	124.1	6280	134.225	447.725	168.75
84	Middle temporal gyrus	C21	Control	4568.25	34385	6212.5	82.775	51322.5	5113	477.85	61.625	4986	4506	1419	7842.5	46.9675	4768.5	6742.5	87.125	1955	680.25	76.85	22.61	75.125	754.25	59.05	58.325	618.75	154.35	43.135	17.495	125.35	24.6825	16.1725	704.75	138008	2651.44	49.11	78.225	3664.5	36.295	115.05	17452.5	2786.5	105.95	6317.5	145.375	287.125	61.3
85	Middle temporal gyrus	PD1	IPD	4728.5	37935	7090	81.325	51275	5000.25	378.25	68.025	10172.5	4618.75	869.25	9627.5	38.83	5662	6127.5	100.525	1848	596.75	45.95	19.46	47.2975	706.5	41.285	73.85	689	141.525	42.51	15.0425	144.15	40.2875	14.815	368.875	148609	2325.14	51.475	33.415	3545.75	43.1875	115.35	22167.5	3566.75	99.4	7490	157.85	247.95	47.6525
86	Middle temporal gyrus	PD2	IPD	4963.5	31915	6627.5	63.6	42437.5	2946.25	267.675	77.05	9310	3764.75	792.75	7457.5	51.4375	5174	5802.5	96.675	1735.25	535.275	26.1275	21.6475	49.705	687.25	42.4025	72.45	620	138.6	36.08	19.1275	111.15	42.11	14.285	353.325	126252	2186.49	66.15	34.3325	3107.25	37.84	126.625	16247.5	3796	106.9	6932.5	210.1	376.075	70.3
87	Middle temporal gyrus	PD3	IPD	5390	50492.5	6550	55.375	47757.5	3307	256.6	69	11450	4615	1014.75	7785	45.225	5089.75	6322.5	93.5	1872.75	635.75	40.8225	29.9525	100.775	975	52.2	97.85	947.5	180	51.34	30.655	156.85	46.0825	19.085	415.85	155946	3073.19	71.625	25.725	2805.75	38.1825	147.775	14020	3268.25	119.025	5760	182.6	376.85	91.95
88	Middle temporal gyrus	PD4	IPD	5095.75	26340	6887.5	62.35	46620	3726	215.65	62.43	6727.75	3960.5	887.5	7812.5	42.7425	4955.75	4967.25	70.95	1531.25	358.775	19.26	16.4575	63.275	860.5	44.63	82.25	823	153.775	47.4275	19.91	152.375	41.6275	18.3675	368.55	123036	2675.69	55.9475	19.8275	1734	23.455	122.075	12185	1896.5	119.525	5220	137.35	225.175	44.1275
89	Middle temporal gyrus	PD5	IPD	5525	34257.5	6917.5	66.225	47552.5	3737	347.825	83.775	10852.5	4838.25	999.25	8965	52.525	6025	6255	94.1	1895	623	39.2725	24.785	60.325	854.25	50.66	74.45	740.5	178.675	47.9475	24.4	144.975	47.12	18.0425	434.55	141827	2675.89	70.65	24.3975	2681.25	37.205	131.025	14802.5	3309.25	108.125	6195	199.825	322.875	63.65
90	Middle temporal gyrus	PD6	IPD	4796.75	29420	5810	38.93	53900	5086.25	279	40.6875	7880	4914.5	987.75	7802.5	28.405	5440	5420	50.205	1805.25	372.775	21.385	11.845	39.5675	573.5	42.665	54.85	634.5	116.925	34.2	17.745	104.475	28.4025	12.8975	390.35	136156	2050.08	57.725	37.8325	3834.25	45.3575	135.95	18617.5	3909.5	97.525	6922.5	181.875	275.25	60.025
91	Middle temporal gyrus	PD7	IPD	4821.25	35837.5	7790	98.275	46967.5	3302.5	342.025	81.55	7920	4465.75	756.5	9277.5	42.1725	6807.5	5305	114.475	1726	621	66.375	21.5475	70	639.5	39.825	46.26	511.4	143.2	30.6125	19.63	106.075	56.05	9.115	431.8	138468	2103.47	57.725	23.56	3055.75	33.365	77.425	18240	3318.25	85.925	7315	177.75	283.425	53.45
92	Middle temporal gyrus	PD8	IPD	5960	18987.5	7040	41.8975	50535	2760.25	211.95	43.4925	19245	7895	565.75	3670.5	18.7925	2530.75	2537.5	32.085	576	291.75	20.095	19.23	359.625	1250.75	82.925	92.4	1150.75	381.425	32.3575	93.6	94.275	62.95	8.6	519.5	127112	4129.16	145.325	10.7825	8795	96	288	20377.5	6650	111.825	3026.25	168.1	1197.75	623.25
93	Middle temporal gyrus	PD9	IPD	4632.75	26087.5	7292.5	69.175	47707.5	3437.5	310.95	70.725	9160	5213	656.75	8147.5	40.045	5255	5535	96	1738	539	34.3475	29.975	102.55	810.5	58.3	63.125	655	186.4	44.2925	30.2775	115.675	53.075	12.1225	472.45	128657	2603.77	75	13.4225	3313.25	33.1375	136.025	16810	3664.75	95.325	5770	185.95	289.75	80.775
94	Middle temporal gyrus	PD10	IPD	4564.25	30992.5	5756.75	54.25	42672.5	2836.5	270.85	72.1	6670.25	4086	770.5	7932.5	38.04	5211.5	5035.75	79.75	1517.75	497.9	37.785	22.1475	51.3	648.25	41.8525	48.6525	555.75	142.975	43.9375	22.9175	110.575	35.0275	10.05	407.375	121238	2118.66	64.7	18.955	3383.75	28.1425	108.95	16890	3021.5	87.75	6680	151.575	254.975	60.8
95	Middle temporal gyrus	PD11	IPD	8087.5	30355	8820	65.325	50900	4225	417.375	98.325	12912.5	5852.5	1308.75	9432.5	67.25	6472.5	7757.5	123.875	2133.75	781	43.55	33.6275	86.35	1091.75	71.15	87.025	844.75	206.875	72.325	31.1075	163.425	52.86	20.5475	442.3	153058	3170.47	77.1	15.0825	3794.5	27.885	127.6	16017.5	3299.75	104.25	6462.5	164.5	281.05	69.075
96	Middle temporal gyrus	PD12	IPD	6945	34522.5	7475	75.825	48672.5	4272.75	312.425	85.65	11242.5	5057.5	830.25	8347.5	71.575	5034.5	7572.5	107.975	2117.75	727.5	46.6225	29.7875	96.8	1139.25	78.55	100.2	1013	191.45	79.925	34.6725	180.225	40.3725	25.9025	483.25	147011	3463.6	59.725	8.61	3448	27.5575	165.6	14567.5	3003.25	135.5	6732.5	182.025	288.575	79.65
97	Middle temporal gyrus	PD13	IPD	6275	28797.5	6767.5	46.8225	50575	4263.5	334.075	84.075	10392.5	4341.75	1365.25	11022.5	71.925	6142.5	9267.5	94.725	2378.75	713.25	53.725	33.2	48.0625	804.75	51.215	62.7	652.5	136.625	58.675	21.4625	146.375	30.475	21.0375	464.975	145520	2498.85	66.275	26.8975	3820.25	36.8175	138.075	15952.5	3500	102.45	5827.5	179.8	302.475	56.6
98	Middle temporal gyrus	PD14	IPD	6457.5	26192.5	8240	101.5	51907.5	4718	447.6	102.95	11612.5	5532.5	1114.5	10080	60.2	6217.5	6727.5	122.15	1777.25	763.5	95.775	20.2375	98.05	895.75	64.325	53.4325	690	193.85	59.225	21.3825	153.75	41.6025	12.745	614	145189	2898.11	88.55	21.515	3471	40.0675	131.4	16655	3794.75	103.375	5830	203.475	286.975	69.975
99	Middle temporal gyrus	PD15	IPD	7850	14512.5	12465	87.1	64325	4549.5	256.15	40.5675	23362.5	13750	887.75	3932.75	17.2775	2828.75	3314	32.78	852	369.85	29.9975	34.2875	742.75	1531.5	140.1	146.05	1071.5	534.75	31.785	125.325	80.525	54.125	4.2205	664.75	158625	5127.38	148.625	22.5	10317.5	89.075	337.825	24877.5	7370	109.275	2998	196.125	1477.75	851
100	Middle temporal gyrus	PD16	IPD	6037.5	25892.5	7360	76.975	48517.5	3326	355.475	94.475	12712.5	5402.5	1181.25	7667.5	64.2	5090.75	7160	118.65	2194.25	802	97.25	33.015	140.65	896.25	55.875	82.35	760	192.625	45.68	31.1575	125.925	39.025	14.7475	578.5	137147	2962.79	80.375	33.815	4344.75	31.5025	130.35	14070	2801.25	85.825	4884.5	148.575	328.375	92.6
101	Middle temporal gyrus	PD17	IPD	6302.5	36990	7132.5	151.7	46202.5	5312.25	580.25	120.825	4025.25	4489.75	1206.5	7755	103.075	5041	6502.5	136.175	2198.5	734.5	103.75	25.2625	39.395	1029	109.6	80.525	755.75	173.55	88.75	16.865	200.8	36.255	29.65	544.75	138219	3104.89	78.875	34.41	3018.5	24.56	150.6	17120	2344.25	134.25	5805	130.875	243.025	34.1525
102	Middle temporal gyrus	PD18	IPD	6092.5	43145	6952.5	65.125	50512.5	3791.5	291.975	83.675	11665	5417.5	938	9020	59.5	6835	6282.5	105.2	2162.25	773	93.275	29.29	68.15	765.5	48.0825	88.3	687	151.65	57.5	24.7825	148.225	33.2675	15.3425	591	156994	2678.8	69.95	22.7775	3324.5	31.38	133.45	17122.5	3194.5	108.4	5560	174.55	252.15	55.325
103	Middle temporal gyrus	PD19	IPD	7850	44362.5	12257.5	147.025	80925	8495	555	98.95	12665	8322.5	1498.5	12842.5	64.45	8320	9092.5	153.95	2759.75	873.75	93.075	28.53	104.875	1085.5	90.85	80.975	958.5	232.5	67.025	30.81	189.4	42.495	21.2075	849.25	215159	3753.39	76.775	27.8175	4192.5	52.4325	155.9	20325	4699.25	151.625	8457.5	267.325	298.15	62.325
104	Middle temporal gyrus	PD20	IPD	5952.5	29680	7255	86.075	61900	4915.5	409.575	84.275	15620	6845	1762.75	8932.5	54.825	5920	7685	106.725	2510.5	874	64.525	46.46	87.475	1087.5	67.675	93.5	953.25	268.7	59.15	47.32	147.775	42.2075	16.4975	840.5	164417	3711.55	77.475	27.6325	4373.25	40.435	158.475	21525	4218	147.7	9332.5	245.275	410.85	94.725
105	Middle temporal gyrus	PD21	IPD	4780	26055	6067.5	71.675	50555	4372.25	434.475	75.85	6882.5	5370	1431.75	8382.5	51.43	5565	5595	94.475	1823.5	723.5	77.525	28.73	58.4	695	53.3725	57.75	604	157.65	44.64	23.5475	115.1	25.56	11.99	656	130941	2503.01	69.6	29.48	3242.75	39.2175	115.95	14985	2759.25	88.55	5085	160.625	293.4	72.275
106	Middle temporal gyrus	PG1	PD-GBA	5715	29065	7337.5	73.275	44420	4325.25	394.6	69.275	12830	5006.25	1437.25	7825	54.175	4785	6880	120.925	1745.75	652.75	40.0725	29.54	113.1	995.25	72.425	82.6	903.5	227.175	45.0125	36.61	126.25	45.87	18.4375	308.775	135782	2975	91.15	38.2375	4007	47.22	166.775	18607.5	4471	118.5	6980	186.7	385.525	122.225
107	Middle temporal gyrus	PG2	PD-GBA	4902.75	31620	7172.5	84.675	58975	6110	473.3	77.175	10607.5	5625	977.25	12545	43.41	7700	6785	102.1	1856	685	83.475	17.0925	60.375	850.25	57.3	56.625	799.25	202.325	53.425	22.125	171.15	59.325	15.4025	442.3	159232	2789.85	64.575	43.6075	3282.25	46.3175	108.225	19695	3639.75	105.025	6572.5	167.325	276.575	60.775
108	Middle temporal gyrus	PG3	PD-GBA	5702.5	30422.5	7445	86.025	47982.5	3885.75	355.975	86.375	11147.5	5142.5	873.75	8177.5	51.8725	5605	6512.5	118.25	2067	704	45.325	34.5825	66.55	957	57.075	103.75	924	215.125	39.5575	34.5925	154.75	48.91	17.2025	390.75	139456	3009.26	65.325	23.4375	2713.25	30.8975	126.35	15100	3237.25	106.9	6582.5	168.275	289.2	67.175
109	Middle temporal gyrus	PG4	PD-GBA	6375	31917.5	9257.5	104.7	57225	5850	479.225	87.325	11415	6272.5	1611.75	10935	53.625	7167.5	7745	135.975	2440.5	654.75	72.55	28.1775	71.95	929.25	67.725	83.55	822	211.5	51.925	25.975	160.55	57.95	18.97	414.425	162744	2915.77	70.275	23.235	2880.75	34.0325	135.15	16895	3163.25	121.425	7100	184.675	346.9	59.3
110	Middle temporal gyrus	PG5	PD-GBA	4014.25	19782.5	5430	58.675	40267.5	3231.5	228.425	65.325	4577.75	3248	717.75	7577.5	34.8175	4992.75	4260.75	68.575	1442	410.725	47.51	11.7975	50.0025	493.825	29.2825	49.0325	474.85	103.45	32.69	13.31	98.8	29.58	9.46	284.35	102137	1668.63	78.925	54.8	4544.25	52.025	105.775	16322.5	3103.75	60.925	4888.5	139.35	553.75	99.875
111	Middle temporal gyrus	PG6	PD-GBA	3991.75	20060	5872.5	60.875	47150	2982	281.25	71.825	7432.5	3677.75	912.5	7107.5	51.54	4475	5720	109.9	1754.75	603	49.7275	26.6475	63.075	794.25	41.4725	61.6	716	155.425	43.8925	20.9175	113.475	39.0775	19.16	422.275	114882	2490.62	76.175	25.7	3202.5	39.4125	145.35	16440	3219.75	105	6150	176.2	341.475	69.75
112	Middle temporal gyrus	PG7	PD-GBA	5217.25	30740	7102.5	74	46870	4269	354.5	70.5	9817.5	4920	882	8160	45.4	5298.25	6245	103.925	1948.25	626	67.725	28.1175	106.15	831.25	63.65	69.775	688	188.275	42.875	23.8425	131.3	51.145	13.395	421.825	135471	2631.48	78.65	26.0475	3110.75	39.16	132.25	13795	2607	103.8	5342.5	165.825	366.075	88.625
113	Middle temporal gyrus	PG8	PD-GBA	4453.25	31830	5482.5	36.18	45930	2963.25	357	72.425	9797.5	4085.5	1168	9232.5	36.395	6107.5	5142	66.2	1532.25	523.625	41.2225	22.0325	42.58	604	32.95	71.325	617	138.675	35.75	19.8675	123.6	40.235	8.8025	472.85	131087	2207.63	68.725	34.625	3169	29.1825	120.2	17145	2655	103.65	6332.5	155.375	389.325	60.6
114	Middle temporal gyrus	PG9	PD-GBA	3935	24555	5685	68.325	45315	4015.5	284.075	51.1975	4649	4517.75	883.75	7212.5	31.7175	4419.5	4902.75	72.8	1636.75	520.65	47.6075	22.0225	48.89	620	42.46	62.95	642.25	134.75	34.025	19.76	112.375	33.2175	13.1925	420.55	115010	2184.42	52.265	17.4475	2783.5	26.98	102.7	13690	1824.25	104.05	5875	121.925	244	45.6325
115	Middle temporal gyrus	PG10	PD-GBA	4503	14620	5377.5	65.1	44780	4187.25	224.675	57.625	4753.5	4755.25	911.75	5947.5	45.9925	4101.5	4615.5	80.175	1937	582	47.66	29.735	63.95	653	45.8775	58.95	610	136.95	35.9575	25.075	89.225	37.81	14.295	317.6	103711	2088.69	72.925	25.05	3958	60.3	113.225	16630	3128.5	87.5	4870.75	159.85	297.15	84.975
116	Middle temporal gyrus	PG11	PD-GBA	4037.25	34367.5	5795	61.5	40995	2974.75	269.5	60.925	5158.25	4373.5	933.5	6142.5	35.285	4758	4960.25	95.05	1873.75	608	61.85	32.9925	63.2	698.25	45.0625	65.025	653.75	161.575	32.58	22.745	113.85	43.035	11.28	362.85	119868	2273.2	67.95	20.6	3082.75	42.7125	112.225	13127.5	2152.5	94.3	4978.5	130.2	317.35	86
117	Middle temporal gyrus	PG12	PD-GBA	7185	34920	9132.5	115.85	48195	5270	555.9	97.975	14225	6177.5	1542	9230	66.625	6350	7450	131.8	2075.5	944.75	102.225	31.5875	95.6	943.75	96.475	77.975	748.75	224.875	58.9	27.89	137.875	58.25	14.795	343.625	156628	2828.76	68.5	11.3025	3851.75	24.56	118.95	17572.5	3206.5	112.85	7445	193.75	337	74.15
118	Middle temporal gyrus	PG13	PD-GBA	5877.5	24440	8357.5	95.575	58175	6602.5	518.5	69.025	10830	6362.5	1316.5	10155	45.355	6115	7512.5	104.15	2043	766.75	87.375	23.5675	60.075	925	83.5	79.15	878.75	190.35	66.1	20.17	169.8	36.84	18.795	537.25	152563	3065.78	44.4275	13.425	2783.5	22.7575	118.45	15167.5	2931.5	123.425	7802.5	209.975	281.3	41.89
119	Middle temporal gyrus	PG14	PD-GBA	7567.5	35172.5	11397.5	129.35	56850	5240	391.875	86.625	10532.5	5455	811.75	9997.5	80.875	6102.5	9965	185.425	2698.75	825.75	60.225	37.6275	91.15	1026.25	80.15	83.375	790.75	190.975	60.025	26.0775	138.525	46.9225	21.0075	465.825	166609	3021.03	80.125	28.9525	5024.75	27.1525	144.7	19467.5	2880.75	105.575	7067.5	125.125	262.95	62.925
120	Middle temporal gyrus	PG15	PD-GBA	4300.5	29620	5655	46.03	40925	3518.75	397.575	64.025	11040	3907.25	979.5	8150	56.05	5570	7607.5	111.55	2524.75	836.5	65.575	35.645	54.3	759.25	56.125	78.325	622	151.725	54.175	18.0675	141.45	31.9575	18.4025	492.425	127889	2478.2	51.4	14.25	3568.25	36.1925	139.325	15860	3544.25	121.375	6525	209.4	320.75	62.1
121	Middle temporal gyrus	PG16	PD-GBA	7542.5	39570	11075	128.4	66525	5845	464.35	101.1	13685	7055	1130	11755	71.575	7522.5	8937.5	130.125	2840.75	781.25	68.75	36.555	110.15	1074.25	77.725	82.225	845	211.9	63.3	31.7125	161.275	46.0925	17.9375	628.5	188615	3350.07	78.75	25.1075	3928.25	43.63	138.925	16300	3522.25	105.45	6097.5	215.3	301.75	75.575
122	Middle temporal gyrus	PG17	PD-GBA	4448	27970	5965	46.3525	50275	3205.5	278.325	54.55	12192.5	5547.5	810.5	6960	52.975	4992	7562.5	91.35	2296.75	753.75	46.4775	43.9425	82.275	842.75	48.6025	63.85	719.5	184.95	44.0375	35.9425	121	34.2675	17.1725	612	136399	2806.35	60.475	11.355	3561.25	35.5075	137.45	13040	2569.5	107.15	4948.75	123.675	298.3	99.975
123	Middle temporal gyrus	PG18	PD-GBA	4374.5	27327.5	5925	75.975	47907.5	3386	245.625	75.275	7777.5	4306.25	951.5	7260	67.55	4939.75	6592.5	121.35	2351	794	97.25	30.37	65.45	760	46.27	67.05	706.75	137.525	52.65	22.355	132.2	28.6325	22.6275	601.25	127249	2642.76	48.3025	26.53	3715.75	28.1375	112.425	18690	2938	90.875	6895	148.85	287.575	52.5
124	Middle temporal gyrus	PG19	PD-GBA	5014.25	33060	7192.5	56.79	54750	4068.25	374.05	92.15	11167.5	4304	876.5	10210	59.375	6325	6200	106.125	1926.25	613	49.765	19.37	58.8	1111.5	65.75	71.425	933.25	174.475	84.3	19.1025	222.55	40.5025	21.365	762.25	150030	3565.27	79.275	17.8075	3802.5	55.2	193.7	17965	4543.5	139.725	6387.5	256.575	300.975	67.875
125	Middle temporal gyrus	PG20	PD-GBA	7585	45710	10480	107.775	74775	7125	590.5	98.5	10377.5	7227.5	1664.5	12805	76.65	7765	10690	164.25	3013.75	976.5	89.075	43.2325	114.5	1173.5	83.175	78.575	936.25	236.825	74.775	30.075	185.45	46.155	24.96	888	205237	3872.24	74.675	25.06	4443.25	39.3475	162.325	23415	3921	132.125	8722.5	212.225	351.9	75.175
126	Middle temporal gyrus	PG21	PD-GBA	5922.5	46550	9737.5	77.3	67825	4613.75	414.1	87.75	13077.5	5782.5	1351.75	11997.5	65	7027.5	9172.5	160.5	2683.25	991	85.6	37.8975	103.65	1103.75	62.075	79.4	968	219.325	63.375	24.99	194.35	44.275	18.935	892.75	191435	3774.88	68.85	16.615	4520	39	167.625	23337.5	4105.5	151.2	8932.5	249.75	358.45	63.6
127	Cingulate gyrus	C1	Control	#N/A	#N/A	#N/A	#N/A	#N/A	#N/A	#N/A	#N/A	#N/A	#N/A	#N/A	#N/A	#N/A	#N/A	#N/A	#N/A	#N/A	#N/A	#N/A	#N/A	#N/A	#N/A	#N/A	#N/A	#N/A	#N/A	#N/A	#N/A	#N/A	#N/A	#N/A	#N/A	#N/A	#N/A	#N/A	#N/A	#N/A	#N/A	#N/A	#N/A	#N/A	#N/A	#N/A	#N/A	#N/A	#N/A
128	Cingulate gyrus	C2	Control	3206	18937.5	5137.75	80.15	36055	3600.75	344.35	47.2025	8032.5	3268.5	965	5462.5	51.125	3516.5	5600	110.225	2019.25	480.275	50.2925	21.62	49.7375	564.5	43.8475	64.45	411.925	113.975	33.35	19.05	93.725	24.25	16.315	233.95	98655.6	1669.08	63.6	49.615	3722.5	38.42	106.525	10157.5	1379.75	79.575	4386.75	92.725	239.25	57.05
129	Cingulate gyrus	C3	Control	#N/A	#N/A	#N/A	#N/A	#N/A	#N/A	#N/A	#N/A	#N/A	#N/A	#N/A	#N/A	#N/A	#N/A	#N/A	#N/A	#N/A	#N/A	#N/A	#N/A	#N/A	#N/A	#N/A	#N/A	#N/A	#N/A	#N/A	#N/A	#N/A	#N/A	#N/A	#N/A	#N/A	#N/A	#N/A	#N/A	#N/A	#N/A	#N/A	#N/A	#N/A	#N/A	#N/A	#N/A	#N/A	#N/A
130	Cingulate gyrus	C4	Control	#N/A	#N/A	#N/A	#N/A	#N/A	#N/A	#N/A	#N/A	#N/A	#N/A	#N/A	#N/A	#N/A	#N/A	#N/A	#N/A	#N/A	#N/A	#N/A	#N/A	#N/A	#N/A	#N/A	#N/A	#N/A	#N/A	#N/A	#N/A	#N/A	#N/A	#N/A	#N/A	#N/A	#N/A	#N/A	#N/A	#N/A	#N/A	#N/A	#N/A	#N/A	#N/A	#N/A	#N/A	#N/A	#N/A
131	Cingulate gyrus	C5	Control	3426.5	24262.5	5046.25	63.925	44185	4956	323.775	42.18	13577.5	6857.5	1321.25	4994.25	21.5875	2927.25	2947.5	43.7725	838.75	205.325	36.89	15.725	141.275	800	80.075	77.4	534.5	250.575	37.295	72.75	100.925	27.6075	7.05	335.4	118558	2464.85	94.3	27.0075	6285	61.85	170.075	16232.5	3777.75	127.075	3239.75	134.825	482.775	264.775
132	Cingulate gyrus	C6	Control	#N/A	#N/A	#N/A	#N/A	#N/A	#N/A	#N/A	#N/A	#N/A	#N/A	#N/A	#N/A	#N/A	#N/A	#N/A	#N/A	#N/A	#N/A	#N/A	#N/A	#N/A	#N/A	#N/A	#N/A	#N/A	#N/A	#N/A	#N/A	#N/A	#N/A	#N/A	#N/A	#N/A	#N/A	#N/A	#N/A	#N/A	#N/A	#N/A	#N/A	#N/A	#N/A	#N/A	#N/A	#N/A	#N/A
133	Cingulate gyrus	C7	Control	3934.5	24762.5	6882.5	105.125	41955	4206.5	435.85	92.15	8837.5	4229	1168.5	7662.5	67.675	4955.25	4244.5	130.525	1461.75	493.9	60.125	25.365	64.5	843.25	66.25	79.725	524.25	169.25	65.775	26.9975	166	39.4425	18.075	362.65	118137	2426.16	81.05	33.9525	3560	34.165	127.85	15010	1914.75	113.575	4378.75	119	163.5	34.5525
134	Cingulate gyrus	C8	Control	3928	20347.5	5385	78.725	42580	3777.5	374.95	87.15	11642.5	5600	1007.5	7365	43.4475	5004.75	3829	97.775	1316.25	423.375	50.94	28.395	76.3	704.75	53.9	72.05	500.25	177.35	51.67	39.9525	115.825	39.1925	11.1775	378.45	115189	2220.87	67.95	41.2725	3351	30.845	121.075	15792.5	2491.75	97.425	4519.25	153.175	200.45	74.25
135	Cingulate gyrus	C9	Control	#N/A	#N/A	#N/A	#N/A	#N/A	#N/A	#N/A	#N/A	#N/A	#N/A	#N/A	#N/A	#N/A	#N/A	#N/A	#N/A	#N/A	#N/A	#N/A	#N/A	#N/A	#N/A	#N/A	#N/A	#N/A	#N/A	#N/A	#N/A	#N/A	#N/A	#N/A	#N/A	#N/A	#N/A	#N/A	#N/A	#N/A	#N/A	#N/A	#N/A	#N/A	#N/A	#N/A	#N/A	#N/A	#N/A
136	Cingulate gyrus	C10	Control	#N/A	#N/A	#N/A	#N/A	#N/A	#N/A	#N/A	#N/A	#N/A	#N/A	#N/A	#N/A	#N/A	#N/A	#N/A	#N/A	#N/A	#N/A	#N/A	#N/A	#N/A	#N/A	#N/A	#N/A	#N/A	#N/A	#N/A	#N/A	#N/A	#N/A	#N/A	#N/A	#N/A	#N/A	#N/A	#N/A	#N/A	#N/A	#N/A	#N/A	#N/A	#N/A	#N/A	#N/A	#N/A	#N/A
137	Cingulate gyrus	C11	Control	2460	20885	4293.25	25.5175	34607.5	2469.5	251.825	54.075	8005	2959.5	650.75	7295	33	5200.5	3574.75	76.6	1424.5	328.025	57.42	14.7525	27.4875	381.5	27.2875	58.65	274.925	81	29.4475	13.0475	88.675	23.01	6.6425	307.975	95986.1	1319.65	71.575	61.575	4547	50.34	84.175	15202.5	1822	73.125	4044.5	105.375	252.1	56.625
138	Cingulate gyrus	C12	Control	#N/A	#N/A	#N/A	#N/A	#N/A	#N/A	#N/A	#N/A	#N/A	#N/A	#N/A	#N/A	#N/A	#N/A	#N/A	#N/A	#N/A	#N/A	#N/A	#N/A	#N/A	#N/A	#N/A	#N/A	#N/A	#N/A	#N/A	#N/A	#N/A	#N/A	#N/A	#N/A	#N/A	#N/A	#N/A	#N/A	#N/A	#N/A	#N/A	#N/A	#N/A	#N/A	#N/A	#N/A	#N/A	#N/A
139	Cingulate gyrus	C13	Control	#N/A	#N/A	#N/A	#N/A	#N/A	#N/A	#N/A	#N/A	#N/A	#N/A	#N/A	#N/A	#N/A	#N/A	#N/A	#N/A	#N/A	#N/A	#N/A	#N/A	#N/A	#N/A	#N/A	#N/A	#N/A	#N/A	#N/A	#N/A	#N/A	#N/A	#N/A	#N/A	#N/A	#N/A	#N/A	#N/A	#N/A	#N/A	#N/A	#N/A	#N/A	#N/A	#N/A	#N/A	#N/A	#N/A
140	Cingulate gyrus	C14	Control	5204.5	20995	8762.5	172.725	50592.5	5117.75	514.25	81.925	18732.5	8835	1194.5	5887.5	48.265	3969.75	4417.25	115.075	1355.25	433.775	53.2	31.7975	299.4	970.25	119.375	92.95	674.25	370.3	49.885	81.075	113.675	49.1525	11.2575	449.1	139796	3280.67	116.675	27.5525	6280	47.9275	172.275	17467.5	3281.75	118.275	4916.75	134.725	516.95	258.05
141	Cingulate gyrus	C15	Control	4875.75	12830	8117.5	111.35	52875	5437.5	295.825	31.765	22132.5	14382.5	939	3120.25	15.6575	2103.5	3308	55.3	931	390	20.23	26.56	442.175	1237.75	136.05	136.55	771	576.75	39.125	176.975	71.75	41.0025	9.9125	450.4	136089	4089.44	149.9	22.31	10972.5	74.625	298.4	21315	4585.25	135.725	3484.25	111.175	734.25	483.375
142	Cingulate gyrus	C16	Control	4781.5	35032.5	7502.5	92.825	50502.5	4957.25	329.475	77.725	11692.5	5950	901.5	8487.5	53.3	5625	5435	105.375	2066.5	669	54.9	41.5225	82.225	766.25	56.85	87.8	519.25	164.775	57.5	34.2675	137.525	31.8525	13.7875	412.3	146723	2364.38	68.475	21.9675	3721.75	27.4025	115	14637.5	1989	115.75	5482.5	137.6	208.875	71.975
143	Cingulate gyrus	C17	Control	5390	15942.5	7237.5	108.2	49122.5	4419.25	380.575	57.75	23775	9282.5	1033.75	4265	35.24	3135	4022.25	79	1247.75	359.475	43.65	25.7975	413.475	1053.75	108.6	125.675	783.75	392.025	52.275	101.35	96.05	44.5775	10.78	506.25	133651	3688.56	139.475	32.725	9460	66.55	212.525	22112.5	4351.5	136.1	3689	125.6	509.175	415.975
144	Cingulate gyrus	C18	Control	4894.75	10470	7875	85.5	53425	3927.5	232.825	44.0625	28600	13660	615.5	3038	15.2575	2231.25	2593	38.9575	714.75	276.3	40.845	24.565	499.975	1213.5	138.4	124.35	816.5	650	26.945	170.1	57.6	57.6	3.53425	498.4	137060	4256.9	165.975	25.365	12957.5	99.5	280.45	23262.5	5225	138.55	2462	120.3	849.5	634.25
145	Cingulate gyrus	C19	Control	3288.5	24710	4639.5	58.875	40505	3910.5	412.375	69.775	9625	3856.5	1163.25	7082.5	53	4654.25	3996	93.925	1372.75	463.9	59.525	27.1975	58.3	622.75	45.245	64.625	391.5	123.7	52.15	21.33	130.225	28.9725	11.93	500.85	112094	2051.58	74.625	44.265	3565.5	22.6575	119.825	18555	1452.25	111.725	4126.25	82.625	220.1	44.2525
146	Cingulate gyrus	C20	Control	3588	25790	6195	105.3	47555	5597.5	548.5	65.15	10792.5	5145	1448.5	6465	61.7	3647	5655	119.125	1818.75	659	88.05	27.585	66.825	847	79.025	69.75	546.75	207.95	52	33.3	122.725	31.8075	17.7625	571.5	128018	2646.39	59.6	26.9275	3224.25	24.81	130.75	14755	1581.5	128	5500	97.075	217.225	57.125
147	Cingulate gyrus	C21	Control	4033.5	24515	7282.5	82.675	52630	5326.75	478.8	69.875	11792.5	4131.25	1363.25	9645	47.5725	5935	4986.25	95.05	1666.25	487.375	74.325	23.235	74.575	608.75	46.7575	55.65	348.1	131.9	45.955	26.32	113	29.17	9.26	588.75	136744	2078.19	62	66.825	3277	35.9175	103.15	18400	2689.25	100.6	4914.5	174.475	211.725	52.1
148	Cingulate gyrus	PD1	IPD	#N/A	#N/A	#N/A	#N/A	#N/A	#N/A	#N/A	#N/A	#N/A	#N/A	#N/A	#N/A	#N/A	#N/A	#N/A	#N/A	#N/A	#N/A	#N/A	#N/A	#N/A	#N/A	#N/A	#N/A	#N/A	#N/A	#N/A	#N/A	#N/A	#N/A	#N/A	#N/A	#N/A	#N/A	#N/A	#N/A	#N/A	#N/A	#N/A	#N/A	#N/A	#N/A	#N/A	#N/A	#N/A	#N/A
149	Cingulate gyrus	PD2	IPD	#N/A	#N/A	#N/A	#N/A	#N/A	#N/A	#N/A	#N/A	#N/A	#N/A	#N/A	#N/A	#N/A	#N/A	#N/A	#N/A	#N/A	#N/A	#N/A	#N/A	#N/A	#N/A	#N/A	#N/A	#N/A	#N/A	#N/A	#N/A	#N/A	#N/A	#N/A	#N/A	#N/A	#N/A	#N/A	#N/A	#N/A	#N/A	#N/A	#N/A	#N/A	#N/A	#N/A	#N/A	#N/A	#N/A
150	Cingulate gyrus	PD3	IPD	3860.75	21647.5	5397.5	52.8325	41512.5	2946.75	256.075	65.875	11910	4553.75	923.5	7195	55.575	5457.25	5492.5	94.725	1916.5	514.875	50.8725	34.19	61.8	626.25	36.8625	96.1	500.325	113.275	43.5675	34.175	140.525	29.5	14.35	243.2	115878	1939.93	60.2	33.5725	3161.75	24.35	111.45	15422.5	1789.75	112.45	5168.5	124.725	239.7	44.7
151	Cingulate gyrus	PD4	IPD	4680.25	16725	6305	51.825	42290	3160.5	200.85	53.55	15197.5	7090	531.2	4704.25	27.0475	3527.25	2626.5	47.325	861	231.65	21.4325	24.8825	210.5	865	58.375	91.65	621.25	250.85	41.63	79.9	95.375	33.7775	7.395	298.575	111011	2654.28	108.85	27.7275	5004	44.5175	161.25	15057.5	3020	100.075	3173.25	115.3	425	307.925
152	Cingulate gyrus	PD5	IPD	2698	20330	4444.75	51.75	36222.5	2836.75	261.9	66.95	6056.75	3758.75	751.75	6397.5	48.0825	4016.5	4220.5	85.575	1580.75	479.225	36.56	32.7675	54.3	647.25	37.0475	66.5	420.525	138.325	39.3325	34.535	130.875	30.2025	12.1775	310.4	96298.8	1921.47	55.9	33.5175	3083.25	25.5175	106.425	14510	1846.75	97.8	5387.5	131.65	201.25	50.1675
153	Cingulate gyrus	PD6	IPD	#N/A	#N/A	#N/A	#N/A	#N/A	#N/A	#N/A	#N/A	#N/A	#N/A	#N/A	#N/A	#N/A	#N/A	#N/A	#N/A	#N/A	#N/A	#N/A	#N/A	#N/A	#N/A	#N/A	#N/A	#N/A	#N/A	#N/A	#N/A	#N/A	#N/A	#N/A	#N/A	#N/A	#N/A	#N/A	#N/A	#N/A	#N/A	#N/A	#N/A	#N/A	#N/A	#N/A	#N/A	#N/A	#N/A
154	Cingulate gyrus	PD7	IPD	#N/A	#N/A	#N/A	#N/A	#N/A	#N/A	#N/A	#N/A	#N/A	#N/A	#N/A	#N/A	#N/A	#N/A	#N/A	#N/A	#N/A	#N/A	#N/A	#N/A	#N/A	#N/A	#N/A	#N/A	#N/A	#N/A	#N/A	#N/A	#N/A	#N/A	#N/A	#N/A	#N/A	#N/A	#N/A	#N/A	#N/A	#N/A	#N/A	#N/A	#N/A	#N/A	#N/A	#N/A	#N/A	#N/A
155	Cingulate gyrus	PD8	IPD	4989.5	20277.5	6137.5	46.2175	45025	3025.5	259.475	67.175	16130	6097.5	501.075	5512.5	34.345	4139.5	3449.25	56.525	969.75	315.8	30.635	24.17	203.8	846.75	58.825	81.675	523.25	211.95	48.71	55.425	104.25	43.475	8.575	335.55	119611	2522.24	119.45	27.83	7742.5	67.85	159.125	19897.5	4927.25	105.05	3694.5	145.425	528	295
156	Cingulate gyrus	PD9	IPD	2950	33845	6302.5	62.85	44780	3289.75	299.325	68.175	10255	4528.75	590	7737.5	44.7975	5092.5	4871.25	116.175	1904.5	606.75	46.1475	37.0525	74.9	753.5	49.045	75.85	503.875	173.6	44.7925	31.6625	133.625	35.56	12.655	431.1	129748	2320.16	67.175	33.4725	3469	27.6	123.8	15680	2065.25	91.875	5960	147.225	216.8	49.3875
157	Cingulate gyrus	PD10	IPD	2361.84	14014	5443.1	49.6366	48877.4	2742.74	153.92	45.5546	22591.4	9877.4	446.082	2893.54	11.8118	2217.54	1146.08	26.052	445.224	131.898	37.8274	19.5	335.348	1209.78	79.534	70.746	819.52	559.572	22.7006	177.086	80.964	49.9772	2.53188	295.516	117236	3703.28	141.31	21.671	8928.4	84.916	205.062	19055.4	3072.94	148.278	1858.74	84.552	739.44	452.062
158	Cingulate gyrus	PD11	IPD	2422.89	26108.8	5702.81	45.2991	50906.6	3295.21	274.024	72.5513	7805.49	4693.34	1191.5	7039.15	54.6546	5084.31	4137.21	99.278	1546.55	520.501	46.431	38.6867	42.169	624.855	33.7029	69.8659	502.252	135.886	43.0238	34.4652	110.591	36.5615	13.8658	426.022	123159	2073.26	67.6368	28.9039	2661.12	26.1377	98.0364	17192.2	1816.82	86.6712	4335.29	140.794	167.706	36.371
159	Cingulate gyrus	PD12	IPD	4254	22040	5470	68.55	50077.5	4066.25	294.6	77.75	10015	5349.25	828	6845	73.55	4837.75	5090.5	108.825	2092.75	616	48.265	44.705	74.175	839.75	54.3375	110.275	632.75	155.325	55.17	47.6	151.075	27.88	23.66	368.975	124839	2540.97	58.125	25.2575	3444.5	25.48	137.275	16965	1961	135.475	5795	128.45	229.725	60.525
160	Cingulate gyrus	PD13	IPD	4422.5	10597.5	5556.5	42.0925	45222.5	2857.75	180.475	45.63	22305	7595	584.2	2994.5	15.1325	2224.75	1879.25	28.0525	556.225	187.4	29.3625	24.9725	319.85	1021	68.075	89	672.75	328.45	30.675	91.05	62.62	36.8	3.0325	401.45	110474	3124.75	158	21.55	9680	87.9	236.2	17890	4774.75	123.475	2293.25	135.375	880.5	546.2
161	Cingulate gyrus	PD14	IPD	2648.5	18402.5	4313.75	59.575	34547.5	3544.5	241.325	61.3	4797.5	3302	765	6472.5	42.285	3451.75	3491.5	78.125	1189	414.325	55.9	12.825	47.045	432.25	35.8475	36.15	277.45	96.275	32.225	14.9525	91.5	23.28	9.4175	326.775	89314.8	1423.17	89.025	42.585	3839	47.3775	83.6	11475	1309.5	70.45	3212.5	99.225	304.675	89.25
162	Cingulate gyrus	PD15	IPD	3976.25	20572.5	5962.5	78.4	46655	3641.25	359.775	73.825	12397.5	5225	784	7272.5	61.3	5220	5180	92.525	1947.75	524.2	42.83	40.43	109.45	682	46.995	73.825	426.075	145.925	48.0575	32.265	110.25	29.54	13.805	433.95	122260	2152.14	73.175	32.31	4366.75	50.7675	135.8	17810	4294.25	102.6	5542.5	218.925	295.45	116
163	Cingulate gyrus	PD16	IPD	3286.25	27092.5	5385.5	50.0975	46287.5	2775	235.025	65.1	9232.5	3788.5	1004.25	6812.5	50.16	4358.5	5001.5	78.4	1909.5	506.575	43.405	23.9675	69.5	534.75	26.1275	62.1	385.825	110.525	33.315	18.5175	81.6	24.0125	8.2725	496.3	119838	1850.85	71.475	55.04	3766.5	40.0025	107.45	12597.5	1774.5	70.95	3335.75	106.9	207.05	50.2975
164	Cingulate gyrus	PD17	IPD	4978.25	17305	6675	163.975	42887.5	4306.25	547.75	109.2	14925	6790	1088	4791.75	69.3	3515.5	3771.5	100.825	1190	436.75	62.2	31.71	168.075	1176.25	134.725	74.075	814.25	358.575	78.45	64.05	140.4	63.15	17.055	507.45	117342	3596.51	136.325	36.3125	6740	60.675	189.1	19162.5	4323.5	122.5	3960.25	133.95	404.75	237.225
165	Cingulate gyrus	PD18	IPD	4841.75	20225	6865	56.85	49705	3406.25	264.475	62.7	18807.5	7920	691.25	5076.75	40.4025	4172.75	4324	77.8	1604.5	607.5	46.93	35.85	296.375	981	67.8	123.625	623.75	279.525	51.14	74	113.3	37.67	12.5525	514	132007	3174.74	109.725	21.1175	5255	51.575	167.975	16497.5	3590.75	126	3944	162.2	412.275	260.75
166	Cingulate gyrus	PD19	IPD	3403.25	29455	6120	100.575	41692.5	4586.75	416.1	86.925	10120	4522	1440.25	8417.5	47.1275	5156.5	3646.25	105.575	1223	456.075	83.25	19.165	51.99	635	52.0125	54.975	448.625	137.55	54.615	23.1025	133.1	35.235	9.715	515.675	123249	2151.59	62.95	38.0275	3738.5	42.325	110.6	18792.5	3138.25	100.5	4890.25	184.25	195.475	39.895
167	Cingulate gyrus	PD20	IPD	4231.25	16952.5	6225	60.725	56077.5	4012	280.075	64.05	15857.5	7707.5	1010.75	7852.5	40.8	4927.25	5138.5	71.1	1954.25	436.825	39.95	30.6425	107.5	819	53.9	78.425	551.5	244.075	46.8525	61.175	109.25	33.7325	9.8	546.25	135632	2661.46	87.525	39.1975	5102.5	48.6425	156.4	18032.5	3398.25	124.3	5557.5	194.1	361.675	146.375
168	Cingulate gyrus	PD21	IPD	3762.25	27280	6225	71.9	54817.5	4482.75	389.675	68.35	10302.5	6252.5	1263.5	8597.5	46.4875	5996.75	5093	92.25	1819.25	553.5	54.825	38.76	42.37	531.75	39.7175	55.225	351	129.825	41.605	28.69	94.9	30.76	8.34	528.5	139091	1882.68	64.725	34.7125	3616.25	39.0275	101.85	16932.5	2844.25	83.25	4665	160.95	200.05	49.7175
169	Cingulate gyrus	PG1	PD-GBA	4306.75	18327.5	5900	33.8275	42920	3519.75	263.475	48.22	15667.5	6817.5	772	5357	36.885	4074.25	4414	75.55	1387.25	349.125	31.265	32.67	164.625	744.75	55.85	81.1	541	226.5	30.0575	68.6	84.875	33.005	9.1475	243.75	116618	2283.26	100.75	36.135	5410	49.97	154.875	16312.5	3306.25	113.75	4228.75	132.4	459.675	272.725
170	Cingulate gyrus	PG2	PD-GBA	#N/A	#N/A	#N/A	#N/A	#N/A	#N/A	#N/A	#N/A	#N/A	#N/A	#N/A	#N/A	#N/A	#N/A	#N/A	#N/A	#N/A	#N/A	#N/A	#N/A	#N/A	#N/A	#N/A	#N/A	#N/A	#N/A	#N/A	#N/A	#N/A	#N/A	#N/A	#N/A	#N/A	#N/A	#N/A	#N/A	#N/A	#N/A	#N/A	#N/A	#N/A	#N/A	#N/A	#N/A	#N/A	#N/A
171	Cingulate gyrus	PG3	PD-GBA	4038.5	20207.5	6537.5	77.725	41820	3172.75	324.9	89.05	11557.5	4472.75	574.75	8165	62.275	5512.5	5019.75	124.5	1750.75	537	49.495	37.2675	55	617.5	42.455	90.45	466.9	130.725	46.105	28.855	127.75	40.1525	12.85	283.95	116074	1942.69	62.575	34.7625	3215.75	25.87	98.55	16622.5	2116	90.675	4746	122.7	204.1	48.1625
172	Cingulate gyrus	PG4	PD-GBA	3366.25	27187.5	5043	40.55	42535	2649.75	320.525	60.1	10370	4188.25	1198.75	8835	39.66	5975	4248	72.6	1492.25	348.475	44.85	22.1975	41.8175	429.525	20.215	69.1	392.35	101.675	27.9275	22.2025	107.725	26.8	6.31	297.85	119581	1543.5	51.65	50.1925	3407.75	22.3325	95.375	17897.5	1952.5	91.625	4839.25	113.35	248.475	35.24
173	Cingulate gyrus	PG5	PD-GBA	3638	25765	6717.5	80.775	52325	3542.5	289.9	74.85	3543.5	5317.5	895.5	7805	47.2425	5885	4569.25	107.9	1652.25	523.5	65.75	29.1925	79.1	605.5	33.14	65.575	381.025	128.775	33.695	25.675	110.1	26.2525	11.1775	309.4	124685	1809.41	72.225	34.8025	2969.25	37.985	108.225	17505	2063	78.875	4007	153.7	235.45	80.075
174	Cingulate gyrus	PG6	PD-GBA	3650.5	29700	6272.5	63.125	45130	3204	304.675	76.45	10615	4612.5	835.75	7667.5	60.45	5362.5	5502.5	124.85	1831.25	559	47.8375	29.9375	48.7225	601	39.1975	70.375	418.05	127.375	43.545	26.5425	109.5	33.0175	14.775	350.45	127533	1882.55	67.2	37.2875	3712	27.765	111.775	17017.5	2100.5	76.05	4183	125.625	199.65	35.66
175	Cingulate gyrus	PG7	PD-GBA	3681.75	25015	6250	58	44717.5	3839.5	340.475	72.65	10342.5	4414	1147	8895	49.54	6360	5200.25	114.25	1900.75	491.825	68.125	25.4	58.025	613.25	40.075	69.875	418.8	126.75	45.53	23.5775	131.15	37.4525	11.4225	347.1	124907	1923.01	57.175	36.8475	3126.25	25.93	105.8	16560	1995.25	100.875	5387.5	139.625	234.425	42.425
176	Cingulate gyrus	PG8	PD-GBA	#N/A	#N/A	#N/A	#N/A	#N/A	#N/A	#N/A	#N/A	#N/A	#N/A	#N/A	#N/A	#N/A	#N/A	#N/A	#N/A	#N/A	#N/A	#N/A	#N/A	#N/A	#N/A	#N/A	#N/A	#N/A	#N/A	#N/A	#N/A	#N/A	#N/A	#N/A	#N/A	#N/A	#N/A	#N/A	#N/A	#N/A	#N/A	#N/A	#N/A	#N/A	#N/A	#N/A	#N/A	#N/A	#N/A
177	Cingulate gyrus	PG9	PD-GBA	4297.5	16462.5	6185	51.725	57375	3690.5	198.375	42.61	28502.5	12877.5	665.25	3380	17.3	3027.75	2735.25	39.3225	972.5	275	50.91	33.46	348.325	1092.25	81.725	152.525	860.75	445.6	23.065	178.15	67.2	50.1175	5.8325	430.775	144616	3736.32	125.55	23.2525	8587.5	60.725	293.35	22295	3989.25	214.775	2612.5	118.45	978.75	559.5
178	Cingulate gyrus	PG10	PD-GBA	3596.25	19620	5557.5	78.975	51447.5	4314	282.05	66.975	10607.5	5390	981.25	5685	66.2	4475	5075	109.825	2276.75	811.25	65.425	53.7375	64.15	689.25	44.7025	86.225	578.5	149.6	38.6475	39.51	107.6	28.5575	16.4525	361.225	122765	2204.42	58.425	32.6925	2945.25	37.265	105.675	16542.5	1794.25	107.675	4790	132.375	232.15	57.125
179	Cingulate gyrus	PG11	PD-GBA	5116.25	15790	8097.5	87.675	59275	4416.5	294.15	69.3	18787.5	10927.5	674.25	5458.25	31.27	4051.5	3605.75	65.35	1372.75	440.025	51.26	37.1025	304.575	1037.75	97.8	96	662.75	414.9	39.4725	108.7	107.425	63.465	6.105	376.675	141965	3315.62	137.375	22.7525	6692.5	71.8	183.45	17982.5	3628.25	115.325	2957.25	143.325	515.15	406.1
180	Cingulate gyrus	PG12	PD-GBA	5944.21	17057.5	5660	74.275	41357.5	3483.5	335	69.9	12342.5	5190.25	867.25	5527.5	37.9175	3853.5	3473.25	75.075	1230.5	353.875	51.225	22.985	110.125	634.5	54.95	61.15	435.925	179.975	36.1525	37.9725	82.15	33.4475	8.4125	378.35	109061	2053.11	123.2	44.2225	7205	93.875	101.175	16435	3149	84.5	4836.25	143.475	326.425	149
181	Cingulate gyrus	PG13	PD-GBA	3592	12665	5807.5	84.175	46112.5	4471	323.7	50.2875	18685	8837.5	1014	4933	19.76	3326.25	2706.25	49.3575	820.25	294.25	56.225	20.595	254.425	918	87.6	76.5	645.75	350.675	44.8525	81	110.675	44.8825	6.5025	409.2	116899	3030.06	90.9	15.44	6892.5	63.5	174.75	19135	5540	126.6	4622.25	181.65	751.25	367.45
182	Cingulate gyrus	PG14	PD-GBA	5887.5	16055	8827.5	111.075	49257.5	4352.25	300.1	52.875	22500	9822.5	402.525	3928.75	22.75	2740.75	3237.75	60.325	869.75	313.45	26.58	25.295	384.625	1146	123.95	114.225	721.75	443.725	39.0975	109	84.45	54.4	5.675	388.975	132410	3615.87	166.325	24.64	10552.5	88	230	18450	4797	104.2	2629	106.475	579.25	448.125
183	Cingulate gyrus	PG15	PD-GBA	3508.5	15665	6970	71.2	52317.5	3663.5	331.175	62.05	19005	8007.5	650	5865	24.6575	4022	3479	63.175	1128	355.025	43.225	29.655	182.325	951.75	82.625	68.675	531	342.125	45.245	72.25	97.425	47.435	7.6875	530.25	128220	2958.79	146.525	22.69	9847.5	119	216.95	20912.5	6260	126.025	3833.75	200.9	607.25	328.05
184	Cingulate gyrus	PG16	PD-GBA	3551.5	19862.5	5892.5	99.025	42727.5	3645.25	330.175	71	12782.5	5555	687.5	6010	43.5375	4569.25	4129.5	96.5	1696	518.6	56.85	43.1775	115.65	671	52.3475	73.575	444.25	169.525	40.04	37.4325	99.125	34.9225	9.745	437.125	114553	2184.74	73.65	21.9075	3710.5	40.8725	94.375	12917.5	2439	77.725	3904.5	138.575	228.25	92.95
185	Cingulate gyrus	PG17	PD-GBA	4856	10147.5	7497.5	50.9925	58775	3657.5	212.575	41.9775	28125	12465	729.25	4076.25	20.795	2846.75	3271	39.8125	966.5	271.475	27.2525	26.9125	438.825	1191.75	91.8	104.95	844.25	486.025	32.545	141.725	62.4	47.225	5.1745	580.5	142132	4027.17	131.525	12.3825	12490	80.5	295.275	27340	5882.5	155.45	3270.75	134.65	999.5	620
186	Cingulate gyrus	PG18	PD-GBA	3436.25	17960	5152.5	75.475	40575	3305.5	238.45	64.025	11465	4912	697	5825	54.625	4298.25	4988.25	97.375	1850.5	656.5	59.875	30.6175	83.05	604.25	44.7875	63.3	400.15	144.875	42.095	32.2375	92.55	29.05	11.54	400.7	107691	1948.59	59.875	27.2125	4441.75	39.4925	121.35	18230	3412	95.3	5029.5	146.775	242.35	85.375
187	Cingulate gyrus	PG19	PD-GBA	3189.25	16422.5	5255	37.68	44815	3186.5	255.65	61.4	10350	5006	638.75	7020	37.595	4904	4019.5	69	1487	415.975	27.6375	25.73	50.1775	694.75	39.1225	60.8	476.625	146.95	53.025	31.4175	131.425	33.3375	11.1925	444.775	109398	2173.6	80.45	24.6325	3953.25	52.04	151.1	17772.5	3609	114.75	4379.5	185.625	194.4	59.125
188	Cingulate gyrus	PG20	PD-GBA	3870.75	21860	6435	62.7	46267.5	4448	370.7	65.1	13685	6872.5	999.25	6822.5	45.7275	4668.5	5271.25	105.475	1642.75	481.075	52.675	36.105	167.275	729.25	64.2	60.625	465.95	219.75	53.025	44.16	107.075	36.96	10.6575	466.6	126488	2425.53	90.85	27.505	6095	52.4675	143.075	18117.5	3080.5	107	4706	134.975	379.5	192.525
189	Cingulate gyrus	PG21	PD-GBA	4824.75	32667.5	8925	68.875	64500	2991	415.95	98.95	15485	7272.5	1085.25	12192.5	59.95	7317.5	6927.5	159.7	2256	822.75	96.2	37.785	75.725	878.5	45.705	92.725	597.25	176.05	60.275	33.345	176.55	46.405	12.245	644.5	171044	2839.27	87.625	34.25	4641.25	46.6325	160.975	22492.5	3511.25	159.35	6780	258.725	308.3	53.95
190	Striatum	C1	Control	3596.75	30875	5592.5	50.405	48737.5	3272.25	312.3	64.45	11685	5350	1662.75	8560	44.24	7607.5	5965	92.45	2225.25	943.5	95.4	34.6775	64.625	720.25	49.3875	68.4	764.75	182.5	44.385	31.4425	140.8	49.2125	13.8275	780	139677	2909.58	62.3	62.525	4512.75	30.2125	180.5	14955	2569.5	120.75	5897.5	177.675	338.075	54.7
191	Striatum	C2	Control	#N/A	#N/A	#N/A	#N/A	#N/A	#N/A	#N/A	#N/A	#N/A	#N/A	#N/A	#N/A	#N/A	#N/A	#N/A	#N/A	#N/A	#N/A	#N/A	#N/A	#N/A	#N/A	#N/A	#N/A	#N/A	#N/A	#N/A	#N/A	#N/A	#N/A	#N/A	#N/A	#N/A	#N/A	#N/A	#N/A	#N/A	#N/A	#N/A	#N/A	#N/A	#N/A	#N/A	#N/A	#N/A	#N/A
192	Striatum	C3	Control	4039.75	31845	5332.5	83.95	48657.5	4631	413.1	61.4	16102.5	7227.5	1262.5	7582.5	35.6375	6125	6160	88.45	2165.5	1052.25	97.5	72.05	123.25	930	90.9	68.675	948.75	277.85	58.375	54.05	145.625	59.4	15.3025	993	146801	3765.18	57.275	29.4275	5241.5	32.1225	170.875	16815	3216.25	126.45	5665	148.925	384.025	132.025
193	Striatum	C4	Control	3130.5	21777.5	3967.5	34.63	45475	2749.25	290.9	59.05	16280	5637.5	748.25	7835	42.3925	7327.5	7250	93.2	3127.25	1215.75	76.575	87.675	73.75	839	57.475	86.95	941.75	248.3	46.6925	54.11	160.25	58.4	14.6975	968.75	130756	3550.12	42.825	19.76	3833	18.66	133.225	15152.5	1996.25	114.55	5880	123.6	290.725	81.2
194	Striatum	C5	Control	3692.75	27090	4716.5	57.25	49382.5	6350	338.625	37.28	12077.5	6252.5	1505	6947.5	26.7575	5385	5615	59.075	2149.25	643.25	70.6	40.885	60.675	710.5	80.975	59.425	865.5	173.4	47.725	30.5275	128.05	28.645	16.605	942.5	135582	3144.53	65.25	68.975	6402.5	39.2975	187.85	14907.5	2299.5	133.35	5830	140.7	421.15	94
195	Striatum	C6	Control	4023.5	22105	5162.25	85.4	51150	3959	416.65	96.7	17275	7275	1051.75	8255	71.5	8065	7807.5	105.7	3674.75	918	93.075	60.75	90.125	888.5	78.225	79.475	982.5	287.8	51.575	70.85	157.975	48.9275	17.3475	949.75	145355	3703.05	46.155	29.07	3951.75	21.72	142.675	13752.5	1656	118.675	5129	120.6	395.575	139.825
196	Striatum	C7	Control	5467.75	27860	8182.5	131.025	53902.5	5742.5	526.75	105.8	13700	6807.5	1666.5	9385	74.3	8157.5	7392.5	157.075	2958	1277.5	123.3	66.425	137.4	1271.75	135.725	92.65	1060	299.525	103.225	49.3425	220.45	80.7	30.7875	993.25	158159	4474.81	92.625	27.26	5990	48.4175	227.95	13765	2820.75	148.05	5240	167.475	300.9	93.525
197	Striatum	C8	Control	4180.75	19832.5	5369.5	69.825	56365	4439.5	313.4	70.35	18542.5	9237.5	865.5	6125	41.2125	5864.75	5945.75	78.125	2581	850.75	55.05	70.55	139.5	1009.25	84.8	73.825	999.25	326.075	62.5	86.025	133.45	47.935	15.545	1169.5	145046	4147.66	74.8	25.9325	4976.25	27.7725	170.725	15120	2368.75	109.925	4283	110.075	358.4	182.525
198	Striatum	C9	Control	#N/A	#N/A	#N/A	#N/A	#N/A	#N/A	#N/A	#N/A	#N/A	#N/A	#N/A	#N/A	#N/A	#N/A	#N/A	#N/A	#N/A	#N/A	#N/A	#N/A	#N/A	#N/A	#N/A	#N/A	#N/A	#N/A	#N/A	#N/A	#N/A	#N/A	#N/A	#N/A	#N/A	#N/A	#N/A	#N/A	#N/A	#N/A	#N/A	#N/A	#N/A	#N/A	#N/A	#N/A	#N/A	#N/A
199	Striatum	C10	Control	3381.25	21340	4926.75	55.5025	49297.5	3769	233.35	58.3	12602.5	5467.5	776.5	7420	41.785	6645	5877.5	93.45	2751.25	890.25	81.65	55.2925	79.525	889.75	61.35	79.8	900	181.575	67.275	44.5825	164.55	41.3	19.0125	938.5	129232	3467.22	55.1	20.635	4365	36.22	183.325	14730	2448.5	145.825	5837.5	166.625	260	66.525
200	Striatum	C11	Control	3322	22302.5	4103.25	18.865	48270	2937.5	290.625	51.325	15935	6295	634	7557.5	33.3	8060	6945	80.05	3416.25	1113.75	72.325	93.1	67.55	807.75	58.675	88.95	845.25	234.15	46.5775	56.975	146.15	58.2	12.01	986.5	134940	3408.74	34.755	16.3925	3838.5	10.565	112.525	15310	1356.25	116.625	6390	95.7	281	70.7
201	Striatum	C12	Control	3411	17467.5	4655.5	71.8	48162.5	4614	324.05	47.99	15430	7275	1184.25	5550	31.8475	4212.75	4917.25	65.95	1877.5	834.25	58.4	62.675	105.1	1070	100.225	56.025	1004.5	284.575	71.975	63.775	143.5	45.2825	16.5425	1249.25	124465	4210.75	58.175	18.92	5059.5	23.845	160.25	15385	1903.5	123.125	4947.75	95.075	363.175	121.575
202	Striatum	C13	Control	4659.75	20652.5	6280	50.45	68275	3655	233.75	43.625	25342.5	13750	924.75	5325	24.6075	4920.25	4741.75	53.3	2077.5	739.25	46.29	63.9	283.2	1258	102.575	99.025	1255.25	557.25	33.785	160.925	92.575	60.75	7.2925	1246.75	167017	5157.38	139.5	23.79	10902.5	75.7	224.55	23567.5	4204	137.05	4244.75	153.9	910.25	480.15
203	Striatum	C14	Control	3386	27855	5677.5	128.775	45857.5	4107.75	474.3	91.475	12032.5	5110	1294.5	7015	62.95	5677.5	4627.5	126.15	1931.25	1010.25	101.475	45.9675	84.925	770.25	73.3	53.985	695	190.25	61.85	31.7175	140.025	42.665	13.5575	1161	129932	3318.53	86.55	39.46	5138	32.4375	172.65	15930	2115.75	128.55	5892.5	133.725	293.625	52.1
204	Striatum	C15	Control	2902.5	15155	5462.5	93.05	47067.5	4225.75	263	36.33	15557.5	8702.5	959.5	4112.75	18.0275	3526.5	3147.75	59.425	1316.5	651.75	38.79	41.4825	200.775	1102	107.525	63.6	972.25	378.55	51.5275	95.75	101.55	45.445	9.2075	1200.75	117667	4328.93	99.675	9.2275	8500	59.15	265.3	19062.5	4601.25	104.025	4648.25	148.9	462.25	291
205	Striatum	C16	Control	4581.25	13545	5992.5	69.875	43110	2430.75	219.425	50.2875	17512.5	6322.5	689.75	2848.5	12.72	2080.25	1368	28.74	352.675	333.425	48.225	21.78	401.85	1025.5	66.975	63.95	874	279.125	35.055	71.525	73.65	51.1125	3.66725	1241	105806	4187.41	222.45	89.9	17835	124.775	342.675	19310	4576.75	86.4	2243	118.525	794.75	517.6
206	Striatum	C17	Control	4782	14482.5	7052.5	125.975	55275	4326.5	377.25	69.075	22152.5	10040	1141	5003	43.12	4331.75	4720.75	100.4	1816.5	886.5	65.475	57.1	300.625	1441.75	134.625	98.075	1188.75	477.4	64.4	112.95	137.025	66.4	13.61	1403.75	142288	5439.36	134.85	14.0975	7782.5	55.275	262.675	19100	3773	154.35	4540.5	140.675	732.75	396.7
207	Striatum	C18	Control	2207.5	21847.5	3517.25	35.1725	46497.5	2532	201.9	54	7227.5	4839.5	741.25	6080	40.6075	5400	4415	76.35	2488.5	1031	77.875	72.1	73.025	764	37.0175	61.55	763.25	170.025	38.165	39.4625	125	35.805	10.835	1070.25	112571	3188.39	50.68	29.9625	3605.25	26.54	145	16205	1506	133.025	5852.5	122.475	233.675	57
208	Striatum	C19	Control	3299.25	29320	4778	59.05	56050	4960.75	386.55	61.15	5392.5	5537.5	1090.5	8677.5	46.8075	6502.5	6075	96.9	2593	983.25	97.725	56.1	64.05	753	51.3125	53.3	685.75	146.5	56.7	26.5875	140	25.2175	15.7	1258.5	139341	3276.62	69.675	43.135	4605	19.3	184.45	18762.5	1258.5	205.9	6745	101.3	261.85	35.0875
209	Striatum	C20	Control	2922	23397.5	4398	73.75	51250	4697.75	372.925	52.0225	5645	5970	1352	6770	52.415	5212.5	5770	103.725	2483	982.75	109.7	52.4075	72.125	771.75	67.675	52.8625	740.5	202.9	52.3975	37.9125	129.025	33.2525	20.3175	961.25	124809	3141.97	67.95	27.275	4303	27.47	167.75	19180	1978.75	166.2	6692.5	134.725	317.225	66.975
210	Striatum	C21	Control	2946.75	42700	4557.5	49.3225	56750	4452.75	357.9	49.9475	6517.5	5565	1227.25	7577.5	33.685	6132.5	5792.5	74.025	2695.5	881.5	71.875	54.475	94.85	696	43.2925	50.575	704.75	166.575	44.645	29.42	111.925	24.1575	10.975	1281.5	151746	3258.66	52.175	71.025	4074.5	30.0175	146.975	16097.5	2146.75	128.2	6515	139.15	276.225	50.555
211	Striatum	PD1	IPD	2629.5	22507.5	4016	48.095	39562.5	3510.25	275.05	44.1475	11467.5	4704.25	864.5	7265	27.2875	5915	5310	81.475	1989	781.5	71	39.74	57.7	587.5	42.0575	57.55	646	140.4	41.54	25.545	127.325	31.38	13.9125	683	113563	2453.91	40.8375	75.1	3972.75	21.9525	123.45	12212.5	1136	102.725	4455.75	87.75	286.575	54.675
212	Striatum	PD2	IPD	4249.25	20782.5	4957.75	39.73	50827.5	2789.5	215.5	57.4	15190	6780	574.175	6525	41.075	5625	6742.5	71.575	2582	836.75	34.5875	81	116.7	863.5	56.5	69.275	990.5	257.1	40.68	68.6	113.025	46.4825	13.565	917.75	132556	3553.68	62.075	21.755	5054.25	20.88	161.875	15570	2001.5	120	5762.5	132.575	509.425	155.95
213	Striatum	PD3	IPD	4512.5	18327.5	5120.5	43.9425	43257.5	2784.25	227.475	61.85	19250	6932.5	785.75	5369	30.85	5500	5293.5	55.5	1974.25	793	49.195	74.225	207.55	1102	81.475	100.575	1213	305.225	61.075	82.4	151.275	59	13.505	820	124640	4197.08	71.1	17.4225	6372.5	29.2225	197.8	15925	2842	137.825	4684.75	122.45	712.75	255.3
214	Striatum	PD4	IPD	5628	22235	6132.5	38.9675	44115	2887	243.625	52.15	17752.5	7580	727.25	4272.5	21.125	3379.25	2834	38.01	843.25	454.5	38.1425	28.4425	304.225	1170.75	92.475	106.325	1196.5	362.725	51.9	114.075	127.325	59.75	8.3875	996.75	123892	4591.19	154.725	44.955	11955	76.65	308	18992.5	3843.5	111.65	3284.75	119.575	835.75	472.225
215	Striatum	PD5	IPD	5013.25	20772.5	5687.5	51.5875	57100	3738.5	300.375	66.9	14602.5	6677.5	896.75	9937.5	36.6375	7397.5	6807.5	72.3	2379.25	896.75	71.275	61.225	112.625	936	63.825	64.15	921	247.975	63.975	54.35	160.875	59.225	15.2425	1026	146293	3725.24	108.2	141.825	9092.5	50.0825	225.925	16870	2777.5	105.175	4979	123.775	507.975	158.225
216	Striatum	PD6	IPD	3471	29895	3907	44.8375	41425	3659.25	325.675	48.1775	12882.5	5096.5	1537.25	5775	28.89	4521.75	3773	51.2025	1479.75	599.25	51.525	28.4375	132.375	774.5	66.7	63.75	824	199.7	50.405	39.24	119.225	33.62	11.0875	927.5	121843	3242.1	85.65	63	9005	54.575	232.225	19922.5	3853.75	130.175	6247.5	185.35	526	202.375
217	Striatum	PD7	IPD	3269	22635	5640	56.95	48980	3053	336.175	60.825	14640	5815	636	9357.5	32.4475	8272.5	6175	95.575	2592.25	1062.5	103.325	62.975	86.8	718	48.9475	56.7175	705.5	207.9	44.3225	34.27	137.775	54.025	9.9575	1024.25	136004	3128.47	59.075	37.5225	5162.75	34.6875	136.65	17352.5	3003	111.475	6875	193.3	335.1	79.675
218	Striatum	PD8	IPD	4819	21657.5	5536	44.7475	55985	3897.5	284.525	72.75	12280	5829	845	10695	46.27	8730	7312.5	74.1	3080.25	802	59.675	55.05	63.15	836.5	56.0375	81.875	851.75	178.225	76.225	35.7625	185.25	42.225	18.21	1015	145546	3440.21	44.865	26.8425	3456	16.1825	145.55	14107.5	1482.25	119.15	5732.5	119.4	251.95	44.79
219	Striatum	PD9	IPD	3031.25	22022.5	5305	38.5975	46055	2717.75	231.5	50.9325	9207.5	4624.25	560	7542.5	27.2275	4958	4627.75	67.075	1769.5	634.75	55.975	33.2925	91.675	619.5	40.6775	40.11	562	147.425	46.615	25.9475	101.8	32.8125	9.155	906.5	116185	2624.22	98.5	84.25	6992.5	49.42	241.925	15442.5	2227.75	92.725	4214	131.7	392.925	99.6
220	Striatum	PD10	IPD	3868.5	22975	6015	128.875	61825	7847.5	526.6	55.0025	14350	9210	1962.5	7660	32.5525	6132.5	5180.25	91.425	2548.5	885.75	122.4	56.55	102.425	907.5	128.75	57.175	908.25	252.25	56.625	51.5775	131.975	36.5875	14.9525	1195.25	155317	3843.32	68.45	33.415	5542	33.76	204.875	18295	2462.25	154.4	6657.5	142.775	326.75	101.525
221	Striatum	PD11	IPD	3428.25	26397.5	4776	41.2975	49417.5	2751	236.225	79.575	8790	4565	1128.25	8137.5	40.5675	5815	4122.75	79.875	1850.75	775	66.025	45.33	64.825	736	35.2975	58.225	642	129.2	61.455	28.465	148.075	37.4825	14.22	892.75	125391	2847.99	94.9	157	7350	33.2775	200.375	18605	1783	94.225	5270	128.775	483.175	104.45
222	Striatum	PD12	IPD	3630.25	21027.5	4287.75	40.615	44332.5	3058.5	209.625	55.175	10972.5	4684.25	671.75	6285	36.3575	4910.75	5220.75	65.7	2055.5	681	49.7825	44.7325	109.125	803.5	53.395	65.925	834.5	163.025	64.3	37.5575	139.625	35.3725	17.7925	970.75	115615	3294.87	56.075	47.865	4765.75	17.445	169.175	12575	1244	107.8	4977	89.35	295.4	71.475
223	Striatum	PD13	IPD	2823.5	30247.5	3236.75	39.0475	54275	3131.25	191.85	62.85	9172.5	4768.25	943.75	8580	38.4575	7095	4883.25	60.95	2497	723.5	52.3525	48.35	47.6775	656	34.995	50.915	766.25	144.2	49.49	32.2425	158.65	28.295	13.415	915.5	135769	2897.63	60.2	47.365	3438.5	20.6875	148.125	14605	1247.5	127.175	6592.5	152.325	299.525	41.92
224	Striatum	PD14	IPD	3564	22017.5	5507.5	59.2	55900	3858	250.575	66.2	4801.25	5695	928.5	9357.5	39.1475	7265	5071.75	80.75	2108.5	833.25	93.225	30.425	72.175	590.75	32.6725	41.6225	559.25	132.4	44.275	22.79	119.975	28.46	10.69	1110.75	130293	2765.81	72.9	37.32	4320	31.6125	135.925	14435	1763.75	90.05	4921.25	128.525	268.275	47.985
225	Striatum	PD15	IPD	5045.75	13667.5	9435	92.45	79200	4869.75	260.2	54.825	13475	12515	788.25	5957.5	29.8875	4806	4302	53.825	1951	605	48.095	54.3	322.7	1256.5	109.775	64.8	963.25	415.175	45.2525	85.85	93.55	53	5.955	1167	161794	4582.81	116.875	14.215	8577.5	75	263.4	22440	6627.5	122.125	4177.5	160.4	736.25	514
226	Striatum	PD16	IPD	3143.5	22175	4032.25	34.3225	49105	2610.75	224.65	59.7	8612.5	4760	1191.5	8265	42.11	7075	5475	69.675	2745.25	932.25	69.4	50.8	61.825	579.5	24.84	53.1725	593	123.1	42.8225	23.1125	123.425	30.545	9.2825	1033	123371	2697.62	57.125	25.14	4200	21.095	116.3	14247.5	1602.75	102.75	5414	123.75	199.325	29.7375
227	Striatum	PD17	IPD	5512.5	15062.5	7135	90.125	64650	5265.25	363.9	90.65	5517.5	6815	1133.25	6827.5	59.05	5103.25	4852.75	90.75	2465.25	726	87.625	45.7375	108.9	989.25	85.025	51.885	834.25	224.15	67.475	39.055	127.125	41.885	17.0275	835	135315	3421.03	170.65	137.525	9952.5	79.925	315.7	20682.5	2989	141.2	4513.25	109.875	417.5	200.45
228	Striatum	PD18	IPD	2774.5	25732.5	3872	46.8325	38560	2365	214.025	73.775	4040.75	4382.25	1153.75	6572.5	33.6525	4480.5	2880.75	71.275	1242	715.25	87.775	29.5275	75.3	487.425	25.8625	45.0875	425.075	99.525	48.25	22.2825	105.775	26.81	6.2475	815.25	101512	2182.89	86.375	79.825	5794.25	44.8975	182.775	18110	2462.75	125.925	3641.75	151.775	510.75	117.65
229	Striatum	PD19	IPD	2344.25	16520	4360.25	67.625	49425	4353.75	258.125	51.8875	5206.25	5322.5	994.25	7107.5	28.5675	5075	3618	88.125	1811	789.5	77.725	40.885	85.45	712.75	47.94	50.525	690.75	182.725	50.7475	24.86	155.975	33.025	10.7225	772.5	110358	2817.97	69.125	33.725	3221.5	37.3225	157.475	13842.5	1780	157.15	5114.25	170.525	267.85	72.05
230	Striatum	PD20	IPD	2505.75	28467.5	3759.75	41.46	53125	2973	208.75	57.15	5825	5340	1283.75	7642.5	33.2425	7065	4772.25	63.25	2635.25	885.75	64.75	57.125	37.535	625	25.855	61.35	685.25	128.6	43.285	32.525	137.6	24.2275	11.8	810.75	129430	2623.78	56.6	44.2825	2876.75	24.535	162.65	14790	1561.75	158.35	6437.5	174.95	287.5	28.97
231	Striatum	PD21	IPD	3889.25	19760	4870.25	60.7	73475	5149.5	321.35	54.585	12612.5	9952.5	1302.25	8850	31.9325	7020	5493.25	68.425	2563	902	76.575	71.4	145.325	995	67.3	76	990.5	332.75	51.9625	77.4	162.225	41.65	11.1775	1124.25	160600	4075.54	87.3	34.29	6021	47.9775	218.925	20402.5	3281	127.925	5982.5	185.15	479.65	211.975
232	Striatum	PG1	PD-GBA	4454.75	17467.5	5406	41.94	46115	3501.25	223.35	45.195	17065	7640	764.25	4559	28.3475	4207.75	5054	59.825	1846	677	40.4675	64.8	206.1	923	68.575	72.775	983.25	278.4	33.7825	75.425	87.175	40.2475	10.525	785.25	122826	3564.5	87.525	24.5475	6310	44.1	182.125	16680	3502.5	104.35	4018	122.95	704	327.525
233	Striatum	PG2	PD-GBA	3259	20787.5	4789.5	61.35	47930	4731.75	285.75	38.58	12990	6845	1078	6887.5	21.88	5907.5	5007.25	53.8	1664.25	762	97.075	33.86	110.225	776	66.725	57.725	843.25	249.825	37.0075	50.0375	129.4	44.005	10.0425	820.25	126426	3194.49	52.55	39.36	5230	31.46	142.55	14845	2326.25	115.65	5287.5	121.275	358.875	137.725
234	Striatum	PG3	PD-GBA	3769.75	28547.5	4673	31.6625	45357.5	2723.5	298.85	58.425	13072.5	5085	827.5	8517.5	40.7975	7567.5	6462.5	82.15	3069.5	1001.25	71.8	77.55	50.79	759.25	46.875	88.9	812.75	162.35	49.7375	39.1725	165.5	45.4425	16.3625	876	134449	3113.13	42.8875	37.055	3459.25	15.47	129.2	13072.5	1467	115.25	5840	119.025	250.05	37.0425
235	Striatum	PG4	PD-GBA	4668.5	18667.5	6637.5	93.2	47287.5	4074.5	313.825	55.775	13845	7490	906.5	4903.25	21.9775	3746.25	2868.75	51.1775	1060.75	487.025	58.65	42.325	257.325	963.5	103.475	50.1725	965.25	344.025	39.87	64.3	112.475	61.875	5.7775	989.5	121238	3957.55	144.625	46.305	9122.5	83.725	249.5	15012.5	3272.25	90.45	3347.75	119.125	666.5	340.4
236	Striatum	PG5	PD-GBA	3475	30105	5209.5	53.94	44112.5	3018.5	314.25	65.45	12092.5	4957.5	749.75	8185	43.6275	6912.5	6010	98.275	2524.75	898	80.225	50.2475	83.45	781.25	53.725	62.925	784.5	188.025	57	30.0475	155.975	49.035	16.85	870.25	132090	3133.03	56.8	30.7025	4796.5	30.005	158.825	15532.5	2670.75	122.05	5840	147.85	304.425	85.45
237	Striatum	PG6	PD-GBA	7352.5	12547.5	9235	61.3	69825	4372.75	250.425	51.355	27347.5	15512.5	1048	4073	29.9175	3173.5	5513.75	56.475	1891.5	775.25	60.9	79.45	558.75	2060.5	160.25	231.9	1840	788	43.4925	236.125	106.525	89.225	9.98	1305.75	170688	7430.5	161.75	15.6025	13957.5	66.75	572	37350	6460	249.475	3414.75	163.6	1346.5	777.75
238	Striatum	PG7	PD-GBA	4020	31537.5	5745	48.2175	50495	3998	323.425	61.85	14927.5	6290	1159.5	8630	40.745	8075	6725	98.7	3056	1015.75	94.975	74.275	117.15	930.5	69.6	85	969.75	231.825	62.975	42.6125	168.275	55.4875	15.86	989.75	150155	3738.78	61.6	21.01	4563	29.8875	160.15	14795	2330.5	134.15	6282.5	179.375	340.125	82.7
239	Striatum	PG8	PD-GBA	3320.25	19587.5	4652	38.89	48897.5	3123.75	269.3	38.8825	11200	6347.5	814.75	6973.5	21.58	5288.5	4297.5	43.45	1582	466.225	50.35	31.895	112.3	690.25	51.5975	53.45	704	222.125	34.935	46.6125	100.9	35.14	7.5625	850	119954	2908.87	102.65	47.5525	8730	80.17	168.35	15555	2664.25	111.9	4201.25	123.425	641.025	203.55
240	Striatum	PG9	PD-GBA	4799	31927.5	7077.5	72.35	75375	6020	455.625	78.2	20785	9420	1066.75	13770	54.275	11427.5	10777.5	126.125	4320.75	1455	122	98.8	96.95	1093.5	74.7	115.475	1239.25	276.275	86.7	49.7975	239.225	53.925	23.7	1304.5	203883	4654	73.7	35.285	7050	27.9925	238.625	24697.5	2454	222.4	10847.5	175.375	386.575	76.7
241	Striatum	PG10	PD-GBA	#N/A	#N/A	#N/A	#N/A	#N/A	#N/A	#N/A	#N/A	#N/A	#N/A	#N/A	#N/A	#N/A	#N/A	#N/A	#N/A	#N/A	#N/A	#N/A	#N/A	#N/A	#N/A	#N/A	#N/A	#N/A	#N/A	#N/A	#N/A	#N/A	#N/A	#N/A	#N/A	#N/A	#N/A	#N/A	#N/A	#N/A	#N/A	#N/A	#N/A	#N/A	#N/A	#N/A	#N/A	#N/A	#N/A
242	Striatum	PG11	PD-GBA	4828.25	19857.5	6477.5	76.05	54175	3742.5	348.275	69.95	21905	9645	906.75	5690	32.4575	4842.5	5377.5	80.775	2075.75	1001.25	83.575	77.35	247.05	1369.75	125.425	105.175	1300	506.65	57.575	136.875	146.625	85.175	12.6325	1307.75	146694	5400.68	98.2	8.879	7832.5	45.39	231.05	20052.5	3991.5	153.925	5503.5	165.925	689.5	349.75
243	Striatum	PG12	PD-GBA	3023.75	24232.5	4005.25	59.025	46255	3592.75	348.35	78.95	11705	5117.5	1147.75	7842.5	48.4675	6455	5182.5	93.9	2698.5	1049.75	126.725	58.75	51.935	668.75	48.4975	54.775	650	157.95	52.775	28.92	133.65	38.3725	15.09	1062.25	126085	2962.97	45.9725	23.6525	2928.5	16.4475	118.15	14417.5	1384	117.225	5872.5	129.15	228.575	33.5025
244	Striatum	PG13	PD-GBA	3475.5	18707.5	5582.5	64.125	60425	5805	374.45	58.625	12490	7182.5	1290.5	9677.5	31.7425	7367.5	5582.5	87.3	2304	1008.75	110.95	41.5975	61.9	782	58.375	54.175	830.25	191.275	58.8	24.0175	154.025	43.1225	12.5975	1300.25	145238	3570.79	56.275	22.2125	4543	34.465	146.15	16507.5	2673.75	120.75	6902.5	198.2	312.525	50.4
245	Striatum	PG14	PD-GBA	3926.75	33902.5	6957.5	90.65	65225	4288.5	269.65	71.75	10190	6337.5	974.5	9850	54.525	7575	6520	139.825	3104.75	999.5	73.575	74.5	101.325	977	55.975	79.725	907.5	199.475	56.925	51.82	178.725	45.1275	18.0075	1023.25	164321	3694.85	62.5	45.535	3474.75	19.6275	159.625	13155	997	123.6	4800	95.025	289.6	63.375
246	Striatum	PG15	PD-GBA	3314	39985	5161.5	36.395	54525	3445.25	352.175	68.575	11480	5687.5	1206.75	10790	33.5075	8317.5	5029.5	70.4	2149	837.5	89.825	35.745	73.825	584	39.87	41.7575	527.5	146.1	56.925	25.07	119.775	40.0675	9.89	1163	155443	2827.78	84.6	54.215	6717.5	54.45	210.475	20735	3887	99.05	5445.75	217.425	413.1	102.675
247	Striatum	PG16	PD-GBA	3007.75	23922.5	4889	60.6	53002.5	3199	266.95	64.425	5327.5	5139.5	835.25	8427.5	36.0225	7060	4431.25	92.475	2354.5	859.25	81.025	51.75	74.2	631.25	40.875	45.2125	636.25	139.35	49.3375	27.15	122.75	29.285	10.7925	1061.5	125977	2867.95	70.1	58.65	4408.5	27.645	142.2	13127.5	1350.5	101.275	5057.25	123.325	312.2	43.135
248	Striatum	PG17	PD-GBA	3464.25	22240	4237.75	37.9425	53850	3476.5	251.425	60.025	14450	5455	982	8675	40.745	7157.5	6157.5	65.05	2898.5	830	56.16	54.4	65.65	777.75	46.285	61.6	798.25	177.95	63.8	33.475	152.65	38.2875	14.5625	1284	137954	3514.26	55.775	17.825	4495.75	30.6125	169.225	16927.5	2219.5	152.1	7065	145.425	316.25	70.125
249	Striatum	PG18	PD-GBA	4210	18620	6762.5	87.7	60350	4357.5	276.875	65.8	17972.5	9142.5	934	5837.5	50.5325	4634.75	5982.5	101.925	2414	957.25	81.875	69.05	228.6	1233	90.4	81.475	1173.75	372.875	57.8	87.9	130.875	50.95	13.28	1477	147907	4997.9	104.625	12.0425	7370	61.425	207	19265	3933.75	133.85	5655.5	163.825	569	274.775
250	Striatum	PG19	PD-GBA	3557.25	32215	4837.5	26.3375	62375	3571.25	230.35	64.3	9702.5	6225	647	10187.5	37.5725	8155	5686	65.425	2598.75	736	48.3825	45.355	59.675	948	53.045	60.6	899.25	198.5	75.275	37.6675	202.675	45.8125	17.235	1263	154872	3860.74	78.2	16.79	4657.5	52.65	230.5	16962.5	3595.75	172.5	6657.5	240.9	282.625	73.25
251	Striatum	PG20	PD-GBA	2916.75	33047.5	4679.75	59.925	52837.5	4324	328.125	63.425	6662.5	6072.5	1260.5	8347.5	37.765	6430	5330	88.55	2474	928	75.9	64.325	84.25	831	63.35	60.85	828	215.725	62.125	41.8	170.675	39.655	13.905	1269.75	139710	3681.08	62.65	25.4775	4335.25	32.19	161.85	16125	1923.25	153	5935	147.975	345.75	82.775
252	Striatum	PG21	PD-GBA	3069.25	17417.5	5682.5	44.455	57750	3242	226	52.65	9762.5	7232.5	666.25	8222.5	31.1925	5807.5	6020	79.575	2402	1060.5	77.6	65.825	117.7	896	61.3	47.895	776.5	235.025	50.135	43.925	136.55	51.825	11.3875	1265.25	132606	3693.49	80.025	12.67	5627.5	42.805	194.3	17740	3209.25	158.525	6055	188.85	414.575	138.25
[truncated: 233 more columns]
